# Supplementary material for: Machine learning approach to support taxonomic species discrimination based on helminth collections data
Source: Parasit Vectors. 2021 May 1;14:230. doi: 10.1186/s13071-021-04721-6 (PMC8088700; doi:10.1186/s13071-021-04721-6)
Supplement: Supplementary file 1 — Additional file 1: Table S1. Morphometry: measurements of length, width, plug width, plug thickness and shell thickness; morphology: shell ornamentations, 1, smooth; 2, punctuated; 3, reticulated type I; 4, reticulated type II; host: fish, amphibian, reptile, avian, mammals; geographical location: South America, Central America, North America, Europe, Africa, Asia, Oceania. Response variable were 1 = yes or presence, 0 = no or absence, and -1 = no information. Table S2. Results of statistical analysis using AUC values performed on RStudio version 3.5.1. P-value of the Chi-square statistic among algorithms and combination of parameters applied. Marascuilo test results on the comparison of combination of parameters (MM + GL, MM + H, MM + GL + H) per algorithm (J48, Random Tree, REPTree, LMT and Majority Voting) and on the comparison of algorithms per combination of parameters applied. Table S3. Confusion Matrices generated by Weka 3.8.3 software showing the false positives, false negatives and true negatives resulted from each algorithm (J48, REPTree, Random Tree, LMT and Majority Voting) of each combination of parameters (MM + GL + H, MM + GL, MM + H and MM). [file 13071_2021_4721_MOESM1_ESM.xlsx]

## Sheet: Table S1
Length	Width	Plug Width	Plug height	Eggshell	Fish	Amphibians	Reptiles	Birds	Mamals	North America	Central America	South America	Europe	Africa	Asia	Oceania	Ornamentation	Species
49877	32049	121855	37045	2	0	0	0	1	0	0	0	1	0	0	0	0	3	6
49963	31444	11.47	38045	2.39	0	0	0	1	0	0	0	1	0	0	0	0	3	6
51719	31251	112175	35675	1496	0	0	0	1	0	0	0	1	0	0	0	0	3	6
49549	30.4	119075	3689	2425	0	0	0	1	0	0	0	1	0	0	0	0	3	6
49914	29943	11446	3912	1725	0	0	0	1	0	0	0	1	0	0	0	0	3	6
49397	30031	12395	3267	2084	0	0	0	1	0	0	0	1	0	0	0	0	3	6
50616	33454	129365	3597	2.06	0	0	0	1	0	0	0	1	0	0	0	0	3	6
47709	26675	11023	34335	2125	0	0	0	1	0	0	0	1	0	0	0	0	3	6
50501	32234	113865	3767	1761	0	0	0	1	0	0	0	1	0	0	0	0	3	6
48908	29687	91735	37665	2504	0	0	0	1	0	0	0	1	0	0	0	0	3	6
51.39	28.22	95825	43955	2524	0	0	0	1	0	0	0	1	0	0	0	0	3	6
48445	27717	95265	3833	1631	0	0	0	1	0	0	0	1	0	0	0	0	3	6
47595	27	93715	36915	1881	0	0	0	1	0	0	0	1	0	0	0	0	3	6
49062	27507	104045	40255	1725	0	0	0	1	0	0	0	1	0	0	0	0	3	6
49111	29225	10832	40545	1881	0	0	0	1	0	0	0	1	0	0	0	0	3	6
51786	27.79	12308	4168	2.47	0	0	0	1	0	0	0	1	0	0	0	0	3	6
49232	29343	93495	34455	1781	0	0	0	1	0	0	0	1	0	0	0	0	3	6
49268	29829	10803	3835	1682	0	0	0	1	0	0	0	1	0	0	0	0	3	6
50685	31145	11282	39915	2037	0	0	0	1	0	0	0	1	0	0	0	0	3	6
48804	29906	11099	31985	2.12	0	0	0	1	0	0	0	1	0	0	0	0	3	6
49499	27891	10671	4078	1631	0	0	0	1	0	0	0	1	0	0	0	0	3	6
49066	29945	12337	4126	1682	0	0	0	1	0	0	0	1	0	0	0	0	3	6
49632	32444	10455	4069	2037	0	0	0	1	0	0	0	1	0	0	0	0	3	6
51486	27812	10491	3577	1344	0	0	0	1	0	0	0	1	0	0	0	0	3	6
49205	30726	105925	4487	1875	0	0	0	1	0	0	0	1	0	0	0	0	3	6
48975	26781	100135	3799	1562	0	0	0	1	0	0	0	1	0	0	0	0	3	6
48641	28308	112515	4093	1957	0	0	0	1	0	0	0	1	0	0	0	0	3	6
51495	27898	106115	3776	1767	0	0	0	1	0	0	0	1	0	0	0	0	3	6
48.8	28489	111835	4621	1414	0	0	0	1	0	0	0	1	0	0	0	0	3	6
47521	27038	110845	3663	1546	0	0	0	1	0	0	0	1	0	0	0	0	3	6
47277	27477	102725	37125	1746	0	0	0	1	0	0	0	1	0	0	0	0	3	6
46942	28215	10.09	16815	1593	0	0	0	1	0	0	1	0	0	0	0	0	3	6
47024	29631	9243	2166	1822	0	0	0	1	0	0	1	0	0	0	0	0	3	6
49707	25099	10025	17645	1538	0	0	0	1	0	0	1	0	0	0	0	0	3	6
47221	25585	89745	1421	1746	0	0	0	1	0	0	1	0	0	0	0	0	3	6
43929	26049	97965	15355	1.44	0	0	0	1	0	0	1	0	0	0	0	0	3	6
45471	28648	10282	1756	1781	0	0	0	1	0	0	1	0	0	0	0	0	3	6
46051	26089	10269	13745	1189	0	0	0	1	0	0	1	0	0	0	0	0	3	6
46009	26516	9984	16625	1414	0	0	0	1	0	0	1	0	0	0	0	0	3	6
44293	24763	96615	2.03	1538	0	0	0	1	0	0	1	0	0	0	0	0	3	6
43526	28035	10228	15025	1335	0	0	0	1	0	0	1	0	0	0	0	0	3	6
43767	25562	8841	17065	1.57	0	0	0	1	0	0	1	0	0	0	0	0	3	6
46319	24982	89165	17245	1538	0	0	0	1	0	0	1	0	0	0	0	0	3	6
46149	26833	101575	1726	1781	0	0	0	1	0	0	1	0	0	0	0	0	3	6
42657	26287	7138	10955	1.44	0	0	0	1	0	0	1	0	0	0	0	0	3	6
44704	29069	10492	1735	1593	0	0	0	1	0	0	1	0	0	0	0	0	3	6
47261	26368	99955	14355	1907	0	0	0	1	0	0	1	0	0	0	0	0	3	6
44901	26354	100565	14425	1414	0	0	0	1	0	0	1	0	0	0	0	0	3	6
42.17	27216	92665	1.61	1608	0	0	0	1	0	0	1	0	0	0	0	0	3	6
49277	25618	10.31	12735	1631	0	0	0	1	0	0	1	0	0	0	0	0	3	6
47145	29491	98975	1593	1828	0	0	0	1	0	0	1	0	0	0	0	0	3	6
46545	27823	90525	1994	1397	0	0	0	1	0	0	1	0	0	0	0	0	3	6
45364	28.25	97355	1.55	1546	0	0	0	1	0	0	1	0	0	0	0	0	3	6
48296	28665	9794	1492	1562	0	0	0	1	0	0	1	0	0	0	0	0	3	6
47628	28847	106065	1566	1593	0	0	0	1	0	0	1	0	0	0	0	0	3	6
46087	27857	96835	1539	1928	0	0	0	1	0	0	1	0	0	0	0	0	3	6
46449	28958	10245	16105	1746	0	0	0	1	0	0	1	0	0	0	0	0	3	6
46285	27722	91045	1386	1.73	0	0	0	1	0	0	1	0	0	0	0	0	3	6
45.52	28077	9062	1894	1922	0	0	0	1	0	0	1	0	0	0	0	0	3	6
45476	28.24	106145	18545	1725	0	0	0	1	0	0	1	0	0	0	0	0	3	6
44962	28.12	95425	18045	1.9	0	0	0	1	0	0	1	0	0	0	0	0	3	6
53597	26262	90285	4374	2.17	0	0	0	1	0	0	0	1	0	0	0	0	3	7
52575	25365	8396	42285	2379	0	0	0	1	0	0	0	1	0	0	0	0	3	7
56283	25412	86375	39695	2.22	0	0	0	1	0	0	0	1	0	0	0	0	3	7
53305	24194	8195	41265	1.79	0	0	0	1	0	0	0	1	0	0	0	0	3	7
53.1	24832	81575	40745	2253	0	0	0	1	0	0	0	1	0	0	0	0	3	7
53.75	25109	8541	38965	2209	0	0	0	1	0	0	0	1	0	0	0	0	3	7
53887	26598	83755	40265	2275	0	0	0	1	0	0	0	1	0	0	0	0	3	7
55836	23717	8.48	4509	2619	0	0	0	1	0	0	0	1	0	0	0	0	3	7
53101	25072	83335	4085	2322	0	0	0	1	0	0	0	1	0	0	0	0	3	7
53.94	24198	8545	39355	1907	0	0	0	1	0	0	0	1	0	0	0	0	3	7
52827	25648	8466	3745	2.17	0	0	0	1	0	0	0	1	0	0	0	0	3	7
52915	24899	81005	38795	2037	0	0	0	1	0	0	0	1	0	0	0	0	3	7
57053	26848	83675	42285	2322	0	0	0	1	0	0	0	1	0	0	0	0	3	7
54.68	25175	85275	3677	2.39	0	0	0	1	0	0	0	1	0	0	0	0	3	7
53.87	25276	8554	4074	2031	0	0	0	1	0	0	0	1	0	0	0	0	3	7
53269	25.04	85475	36095	2586	0	0	0	1	0	0	0	1	0	0	0	0	3	7
57025	22889	81805	40265	2562	0	0	0	1	0	0	0	1	0	0	0	0	3	7
55419	24813	8389	41135	1781	0	0	0	1	0	0	0	1	0	0	0	0	3	7
53074	24231	7.95	42015	1781	0	0	0	1	0	0	0	1	0	0	0	0	3	7
54691	23626	7804	37205	1781	0	0	0	1	0	0	0	1	0	0	0	0	3	7
54207	23479	8.24	36025	1932	0	0	0	1	0	0	0	1	0	0	0	0	3	7
55074	24071	8.14	4626	2519	0	0	0	1	0	0	0	1	0	0	0	0	3	7
52668	24668	7999	38185	2084	0	0	0	1	0	0	0	1	0	0	0	0	3	7
53511	24383	72865	4.74	2193	0	0	0	1	0	0	0	1	0	0	0	0	3	7
55958	25434	87485	3412	2237	0	0	0	1	0	0	0	1	0	0	0	0	3	7
54695	25384	8372	3.5	2379	0	0	0	1	0	0	0	1	0	0	0	0	3	7
52709	24557	8535	44505	2055	0	0	0	1	0	0	0	1	0	0	0	0	3	7
53.04	24578	81085	3685	2237	0	0	0	1	0	0	0	1	0	0	0	0	3	7
57562	24963	8272	3957	1781	0	0	0	1	0	0	0	1	0	0	0	0	3	7
56466	24533	85125	41045	2379	0	0	0	1	0	0	0	1	0	0	0	0	3	7
55159	24857	84765	3714	1976	0	0	0	1	0	0	0	1	0	0	0	0	3	7
53892	25661	8792	45415	2209	0	0	0	1	0	0	0	1	0	0	0	0	3	7
54.2	23997	81595	42825	2543	0	0	0	1	0	0	0	1	0	0	0	0	3	7
53364	24639	110305	2031	1976	0	0	0	1	0	0	0	1	0	0	0	0	2	8
52993	25.11	108045	2635	2322	0	0	0	1	0	0	0	1	0	0	0	0	2	8
52145	22621	102735	2137	1828	0	0	0	1	0	0	0	1	0	0	0	0	2	8
51.97	24105	11006	25065	2084	0	0	0	1	0	0	0	1	0	0	0	0	2	8
52601	24749	10251	2519	2275	0	0	0	1	0	0	0	1	0	0	0	0	2	8
53386	24906	10379	20845	1.9	0	0	0	1	0	0	0	1	0	0	0	0	2	8
52098	23635	9838	1878	1344	0	0	0	1	0	0	0	1	0	0	0	0	2	8
55724	24711	10957	24945	2348	0	0	0	1	0	0	0	1	0	0	0	0	2	8
55545	25507	115135	2.74	2.39	0	0	0	1	0	0	0	1	0	0	0	0	2	8
52.83	24816	11661	26095	2084	0	0	0	1	0	0	0	1	0	0	0	0	2	8
52179	23439	101665	2055	1644	0	0	0	1	0	0	0	1	0	0	0	0	2	8
53877	23987	10903	2802	2445	0	0	0	1	0	0	0	1	0	0	0	0	2	8
54672	23228	108385	22895	2.39	0	0	0	1	0	0	0	1	0	0	0	0	2	8
53299	24691	108985	27185	2519	0	0	0	1	0	0	0	1	0	0	0	0	2	8
53436	23006	105165	2624	2034	0	0	0	1	0	0	0	1	0	0	0	0	2	8
53034	25191	11393	24925	2209	0	0	0	1	0	0	0	1	0	0	0	0	2	8
54155	26726	11647	2772	2795	0	0	0	1	0	0	0	1	0	0	0	0	2	8
53812	28532	117125	2759	2445	0	0	0	1	0	0	0	1	0	0	0	0	2	8
51483	30082	116645	24515	2425	0	0	0	1	0	0	0	1	0	0	0	0	2	8
52507	29601	111405	27865	2.39	0	0	0	1	0	0	0	1	0	0	0	0	2	8
52601	28384	10758	2559	2619	0	0	0	1	0	0	0	1	0	0	0	0	2	8
55696	25.47	11902	2426	2193	0	0	0	1	0	0	0	1	0	0	0	0	2	8
52681	26189	9871	2831	2688	0	0	0	1	0	0	0	1	0	0	0	0	2	8
54.36	24114	11417	2056	2379	0	0	0	1	0	0	0	1	0	0	0	0	2	8
53823	26972	10627	2804	2524	0	0	0	1	0	0	0	1	0	0	0	0	2	8
53026	24923	11139	2464	2253	0	0	0	1	0	0	0	1	0	0	0	0	2	8
51975	30477	9823	24755	2307	0	0	0	1	0	0	0	1	0	0	0	0	2	8
55283	27159	11678	25345	2125	0	0	0	1	0	0	0	1	0	0	0	0	2	8
53693	29382	111305	2739	2385	0	0	0	1	0	0	0	1	0	0	0	0	2	8
52216	25561	10148	3.09	2237	0	0	0	1	0	0	0	1	0	0	0	0	2	8
52179	26361	98955	3052	1881	0	0	0	1	0	0	0	1	0	0	0	0	2	8
53.04	25899	10.19	2318	2.22	0	0	0	1	0	0	0	1	0	0	0	0	2	8
51557	26185	102415	3049	2728	0	0	0	1	0	0	0	1	0	0	0	0	2	8
53946	27463	108705	2.69	2322	0	0	0	1	0	0	0	1	0	0	0	0	2	8
52289	25631	96955	2953	2381	0	0	0	1	0	0	0	1	0	0	0	0	2	8
52843	34403	8774	53465	1932	0	0	0	0	1	0	0	1	0	0	0	0	1	26
51315	33154	9118	5.46	2219	0	0	0	0	1	0	0	1	0	0	0	0	1	26
46557	32522	8083	50745	1976	0	0	0	0	1	0	0	1	0	0	0	0	1	26
49152	31838	80925	5548	2275	0	0	0	0	1	0	0	1	0	0	0	0	1	26
49515	32489	8578	5.14	2322	0	0	0	0	1	0	0	1	0	0	0	0	1	26
52865	32494	8.72	47785	1846	0	0	0	0	1	0	0	1	0	0	0	0	1	26
48301	31726	8939	49075	2275	0	0	0	0	1	0	0	1	0	0	0	0	1	26
50628	30941	84225	5369	2104	0	0	0	0	1	0	0	1	0	0	0	0	1	26
51098	28609	8942	5688	1782	0	0	0	0	1	0	0	1	0	0	0	0	1	26
49687	34221	9195	42195	1875	0	0	0	0	1	0	0	1	0	0	0	0	1	26
50035	30662	8876	40715	1725	0	0	0	0	1	0	0	1	0	0	0	0	1	26
47975	32047	89695	4065	1697	0	0	0	0	1	0	0	1	0	0	0	0	1	26
50103	31657	7651	4408	1682	0	0	0	0	1	0	0	1	0	0	0	0	1	26
46.95	31234	87685	4096	2	0	0	0	0	1	0	0	1	0	0	0	0	1	26
48355	30223	82235	48265	2181	0	0	0	0	1	0	0	1	0	0	0	0	1	26
46355	31194	8727	4042	1525	0	0	0	0	1	0	0	1	0	0	0	0	1	26
48684	29788	7783	4012	1.95	0	0	0	0	1	0	0	1	0	0	0	0	1	26
50095	28152	8278	4033	1682	0	0	0	0	1	0	0	1	0	0	0	0	1	26
48126	28593	8397	40685	1625	0	0	0	0	1	0	0	1	0	0	0	0	1	26
51152	29035	77805	4549	1559	0	0	0	0	1	0	0	1	0	0	0	0	1	26
48462	32284	84065	43755	1493	0	0	0	0	1	0	0	1	0	0	0	0	1	26
49882	30545	8.63	4866	1433	0	0	0	0	1	0	0	1	0	0	0	0	1	26
47598	31888	87285	4123	1887	0	0	0	0	1	0	0	1	0	0	0	0	1	26
52968	30901	8518	44415	1.69	0	0	0	0	1	0	0	1	0	0	0	0	1	26
51883	30316	7736	41255	1646	0	0	0	0	1	0	0	1	0	0	0	0	1	26
52459	30676	87895	4614	1641	0	0	0	0	1	0	0	1	0	0	0	0	1	26
48219	31189	7424	41985	2	0	0	0	0	1	0	0	1	0	0	0	0	1	26
50.42	28722	81325	45355	1.89	0	0	0	0	1	0	0	1	0	0	0	0	1	26
48335	29.63	7895	4198	1922	0	0	0	0	1	0	0	1	0	0	0	0	1	26
49021	30.1	82065	48545	1943	0	0	0	0	1	0	0	1	0	0	0	0	1	26
48623	31638	86965	3.52	1682	0	0	0	0	1	0	0	1	0	0	0	0	1	26
47635	31206	8313	3372	1887	0	0	0	0	1	0	0	1	0	0	0	0	1	26
48023	31489	80765	4699	1988	0	0	0	0	1	0	0	1	0	0	0	0	1	26
47909	29.05	88255	4114	1414	0	0	0	0	1	0	0	1	0	0	0	0	1	26
50.83	29871	9383	40935	2	0	0	0	0	1	0	0	1	0	0	0	0	1	26
51.29	29381	8382	3434	2027	0	0	0	0	1	0	0	1	0	0	0	0	1	26
47701	31599	78025	3375	2055	0	0	0	0	1	0	0	1	0	0	0	0	1	26
47991	30728	9176	3647	1781	0	0	0	0	1	0	0	1	0	0	0	0	1	26
49375	31169	8727	2981	1497	0	0	0	0	1	0	0	1	0	0	0	0	1	26
50538	31479	90075	3674	1608	0	0	0	0	1	0	0	1	0	0	0	0	1	26
49632	31.19	75085	3819	1957	0	0	0	0	1	0	0	1	0	0	0	0	1	26
49.2	31237	8281	31245	1414	0	0	0	0	1	0	0	1	0	0	0	0	1	26
47844	30033	87225	37395	1608	0	0	0	0	1	0	0	1	0	0	0	0	1	26
50485	31315	90135	3508	1.69	0	0	0	0	1	0	0	1	0	0	0	0	1	26
50501	31857	85845	3591	1682	0	0	0	0	1	0	0	1	0	0	0	0	1	26
50548	30816	90445	3641	1781	0	0	0	0	1	0	0	1	0	0	0	0	1	26
49.75	31568	90885	34255	1881	0	0	0	0	1	0	0	1	0	0	0	0	1	26
47975	31046	9.17	3153	1546	0	0	0	0	1	0	0	1	0	0	0	0	1	26
46149	31473	88205	37535	1746	0	0	0	0	1	0	0	1	0	0	0	0	1	26
48027	31593	83465	33225	2	0	0	0	0	1	0	0	1	0	0	0	0	1	26
46797	31754	9184	3211	1.9	0	0	0	0	1	0	0	1	0	0	0	0	1	26
51.28	29914	83915	39345	1881	0	0	0	0	1	0	0	1	0	0	0	0	1	26
48041	30676	9198	33095	1682	0	0	0	0	1	0	0	1	0	0	0	0	1	26
51125	30388	8455	3929	1828	0	0	0	0	1	0	0	1	0	0	0	0	1	26
48023	29408	86985	43875	1781	0	0	0	0	1	0	0	1	0	0	0	0	1	26
51939	30088	83575	33395	1746	0	0	0	0	1	0	0	1	0	0	0	0	1	26
51939	29876	83575	2772	1822	0	0	0	0	1	0	0	1	0	0	0	0	1	26
49561	30536	8.13	3711	2027	0	0	0	0	1	0	0	1	0	0	0	0	1	26
52003	30052	8579	3566	2.01	0	0	0	0	1	0	0	1	0	0	0	0	1	26
51205	29807	83505	34565	1822	0	0	0	0	1	0	0	1	0	0	0	0	1	26
57853	31082	11569	33425	2.67	0	0	0	1	0	0	0	1	0	0	0	0	4	11
59726	31.44	101495	27285	2237	0	0	0	1	0	0	0	1	0	0	0	0	4	11
58844	30524	10929	36025	2733	0	0	0	1	0	0	0	1	0	0	0	0	4	11
60861	29472	10.29	28945	2543	0	0	0	1	0	0	0	1	0	0	0	0	4	11
59785	30036	103395	36465	2.67	0	0	0	1	0	0	0	1	0	0	0	0	4	11
57694	29712	108505	3145	2.39	0	0	0	1	0	0	0	1	0	0	0	0	4	11
54157	25502	97165	2633	1582	0	0	0	1	0	0	0	1	0	0	0	0	4	11
60979	29.35	103785	38645	2918	0	0	0	1	0	0	0	1	0	0	0	0	4	11
57337	31222	107355	3488	3775	0	0	0	1	0	0	0	1	0	0	0	0	4	11
54011	25296	98835	3065	1.45	0	0	0	1	0	0	0	1	0	0	0	0	4	11
60767	28872	95645	32675	1988	0	0	0	1	0	0	0	1	0	0	0	0	4	11
59145	25937	104865	30735	1541	0	0	0	1	0	0	0	1	0	0	0	0	4	11
60713	28272	89875	37165	1693	0	0	0	1	0	0	0	1	0	0	0	0	4	11
58.89	29567	10804	36345	2031	0	0	0	1	0	0	0	1	0	0	0	0	4	11
57043	28025	11126	32775	1957	0	0	0	1	0	0	0	1	0	0	0	0	4	11
59375	28397	9376	3177	1608	0	0	0	1	0	0	0	1	0	0	0	0	4	11
59846	26164	93775	31405	1.9	0	0	0	1	0	0	0	1	0	0	0	0	4	11
58838	29706	85675	37535	2237	0	0	0	1	0	0	0	1	0	0	0	0	4	11
58166	27667	9.79	28285	1562	0	0	0	1	0	0	0	1	0	0	0	0	4	11
58978	29361	9725	32025	1659	0	0	0	1	0	0	0	1	0	0	0	0	4	11
56913	28.4	10342	3591	2209	0	0	0	1	0	0	0	1	0	0	0	0	4	11
60084	32272	10574	38765	2176	0	0	0	1	0	0	0	1	0	0	0	0	4	11
61549	30777	101555	31655	1976	0	0	0	1	0	0	0	1	0	0	0	0	4	11
60.41	29938	93615	34125	2209	0	0	0	1	0	0	0	1	0	0	0	0	4	11
60432	30259	11117	32715	2.47	0	0	0	1	0	0	0	1	0	0	0	0	4	11
57303	30236	104275	25465	2001	0	0	0	1	0	0	0	1	0	0	0	0	4	11
59675	29082	105015	28745	2.16	0	0	0	1	0	0	0	1	0	0	0	0	4	11
58467	29479	94155	35065	2259	0	0	0	1	0	0	0	1	0	0	0	0	4	11
60133	28208	100515	28505	2566	0	0	0	1	0	0	0	1	0	0	0	0	4	11
59559	27.66	10413	30975	2.7	0	0	0	1	0	0	0	1	0	0	0	0	4	11
61495	31752	93215	3.19	3372	0	0	0	1	0	0	0	1	0	0	0	0	4	11
60713	30537	92345	31845	3.38	0	0	0	1	0	0	0	1	0	0	0	0	4	11
61495	31864	10568	37235	3983	0	0	0	1	0	0	0	1	0	0	0	0	4	11
61695	31533	9713	41065	3469	0	0	0	1	0	0	0	1	0	0	0	0	4	11
62.03	31195	10138	3974	3647	0	0	0	1	0	0	0	1	0	0	0	0	4	11
60955	31226	95605	36875	3017	0	0	0	1	0	0	0	1	0	0	0	0	4	11
61871	30718	100895	3868	2985	0	0	0	1	0	0	0	1	0	0	0	0	4	11
61856	30981	98285	39705	3597	0	0	0	1	0	0	0	1	0	0	0	0	4	11
61032	30511	93945	41505	3566	0	0	0	1	0	0	0	1	0	0	0	0	4	11
60944	32.04	9553	31235	3159	0	0	0	1	0	0	0	1	0	0	0	0	4	11
63089	31389	9422	4123	3221	0	0	0	1	0	0	0	1	0	0	0	0	4	11
61803	32367	9655	45055	3804	0	0	0	1	0	0	0	1	0	0	0	0	4	11
61878	32116	96345	40835	3441	0	0	0	1	0	0	0	1	0	0	0	0	4	11
60944	32343	9.51	4244	3909	0	0	0	1	0	0	0	1	0	0	0	0	4	11
63285	29753	10123	32835	3251	0	0	0	1	0	0	0	1	0	0	0	0	4	11
61151	31809	100355	33495	3859	0	0	0	1	0	0	0	1	0	0	0	0	4	11
60431	30413	93615	4343	3801	0	0	0	1	0	0	0	1	0	0	0	0	4	11
61013	21956	9615	3751	3493	0	0	0	1	0	0	0	1	0	0	0	0	4	11
61047	32084	10008	44355	3469	0	0	0	1	0	0	0	1	0	0	0	0	4	11
61117	30728	96755	41975	3542	0	0	0	1	0	0	0	1	0	0	0	0	4	11
60606	31479	95665	4404	3634	0	0	0	1	0	0	0	1	0	0	0	0	4	11
62338	30696	9.85	4277	3644	0	0	0	1	0	0	0	1	0	0	0	0	4	11
59927	31453	9553	3542	3441	0	0	0	1	0	0	0	1	0	0	0	0	4	11
61085	30581	96825	46015	2768	0	0	0	1	0	0	0	1	0	0	0	0	4	11
61218	31333	9233	4301	3426	0	0	0	1	0	0	0	1	0	0	0	0	4	11
62.74	31144	9885	43955	3859	0	0	0	1	0	0	0	1	0	0	0	0	4	11
59864	31289	95065	3498	2781	0	0	0	1	0	0	0	1	0	0	0	0	4	11
63145	30943	107455	4078	3756	0	0	0	1	0	0	0	1	0	0	0	0	4	11
62327	30556	9749	3899	3221	0	0	0	1	0	0	0	1	0	0	0	0	4	11
62027	31526	98665	41565	3693	0	0	0	1	0	0	0	1	0	0	0	0	4	11
52322	26431	73065	36685	1538	0	0	0	1	0	0	0	1	0	0	0	0	3	12
55202	28272	82005	29225	1335	0	0	0	1	0	0	0	1	0	0	0	0	3	12
52812	28339	79765	31635	1.44	0	0	0	1	0	0	0	1	0	0	0	0	3	12
51358	27216	8087	3565	1538	0	0	0	1	0	0	0	1	0	0	0	0	3	12
53.67	27107	79255	26695	1084	0	0	0	1	0	0	0	1	0	0	0	0	3	12
53761	27087	84215	2929	1344	0	0	0	1	0	0	0	1	0	0	0	0	3	12
55888	27238	9042	42395	1288	0	0	0	1	0	0	0	1	0	0	0	0	3	12
52887	27189	8128	2658	1093	0	0	0	1	0	0	0	1	0	0	0	0	3	12
52105	25921	82995	30205	1095	0	0	0	1	0	0	0	1	0	0	0	0	3	12
54231	26862	79315	24935	1084	0	0	0	1	0	0	0	1	0	0	0	0	3	12
46917	26764	84215	28145	1259	0	0	0	1	0	0	0	1	0	0	0	0	3	12
53969	29247	8855	32035	1482	0	0	0	1	0	0	0	1	0	0	0	0	3	12
51247	27968	80805	22075	1078	0	0	0	1	0	0	0	1	0	0	0	0	3	12
52414	30032	83125	24525	0.941	0	0	0	1	0	0	0	1	0	0	0	0	3	12
53062	28472	8268	23145	1048	0	0	0	1	0	0	0	1	0	0	0	0	3	12
53056	27898	81325	29585	1.22	0	0	0	1	0	0	0	1	0	0	0	0	3	12
53216	26792	80395	2848	1.44	0	0	0	1	0	0	0	1	0	0	0	0	3	12
52507	26586	73405	30735	0.95	0	0	0	1	0	0	0	1	0	0	0	0	3	12
54011	27754	85675	2452	1104	0	0	0	1	0	0	0	1	0	0	0	0	3	12
51159	28992	8115	3481	2.22	0	0	0	1	0	0	0	1	0	0	0	0	3	12
53892	29116	8244	3.22	1137	0	0	0	1	0	0	0	1	0	0	0	0	3	12
53062	25801	7952	2853	1.44	0	0	0	1	0	0	0	1	0	0	0	0	3	12
53982	27429	8522	31025	1104	0	0	0	1	0	0	0	1	0	0	0	0	3	12
56031	27579	80525	2672	0.841	0	0	0	1	0	0	0	1	0	0	0	0	3	12
53078	29.35	87175	38215	1631	0	0	0	1	0	0	0	1	0	0	0	0	3	12
52842	27906	7782	27375	1189	0	0	0	1	0	0	0	1	0	0	0	0	3	12
52003	26635	7.86	22995	0.911	0	0	0	1	0	0	0	1	0	0	0	0	3	12
52263	28285	83995	3.29	1259	0	0	0	1	0	0	0	1	0	0	0	0	3	12
53258	27976	75335	2803	1344	0	0	0	1	0	0	0	1	0	0	0	0	3	12
52221	26769	72445	3047	1	0	0	0	1	0	0	0	1	0	0	0	0	3	12
53663	27038	81315	3111	1259	0	0	0	1	0	0	0	1	0	0	0	0	3	12
51399	25457	8241	4089	1781	0	0	0	1	0	0	0	1	0	0	0	0	3	12
49.27	25767	86225	4231	1682	0	0	0	1	0	0	0	1	0	0	0	0	3	12
51489	23812	82475	4211	1.44	0	0	0	1	0	0	0	1	0	0	0	0	3	12
49.36	25094	8332	3708	1325	0	0	0	1	0	0	0	1	0	0	0	0	3	12
53368	24559	86245	3841	1593	0	0	0	1	0	0	0	1	0	0	0	0	3	12
51717	23934	8873	37545	1137	0	0	0	1	0	0	0	1	0	0	0	0	3	12
56.76	24413	8742	4642	1907	0	0	0	1	0	0	0	1	0	0	0	0	3	12
50537	27	8933	3533	2	0	0	0	1	0	0	0	1	0	0	0	0	3	12
51826	24691	8.24	39005	2	0	0	0	1	0	0	0	1	0	0	0	0	3	12
52299	25002	83895	3469	2.17	0	0	0	1	0	0	0	1	0	0	0	0	3	12
52968	24904	8.94	3674	1746	0	0	0	1	0	0	0	1	0	0	0	0	3	12
50871	25045	8707	39255	1725	0	0	0	1	0	0	0	1	0	0	0	0	3	12
51455	25549	90045	38725	1.44	0	0	0	1	0	0	0	1	0	0	0	0	3	12
52.28	26472	8912	3877	1406	0	0	0	1	0	0	0	1	0	0	0	0	3	12
53.7	24558	80715	4577	1828	0	0	0	1	0	0	0	1	0	0	0	0	3	12
51557	26973	90295	3961	1822	0	0	0	1	0	0	0	1	0	0	0	0	3	12
56818	26157	90165	42965	1.66	0	0	0	1	0	0	0	1	0	0	0	0	3	12
53.7	25087	8638	36655	1482	0	0	0	1	0	0	0	1	0	0	0	0	3	12
50066	26257	8.7	37625	1746	0	0	0	1	0	0	0	1	0	0	0	0	3	12
50753	26.25	8932	3.87	1538	0	0	0	1	0	0	0	1	0	0	0	0	3	12
52063	25435	88015	34835	2037	0	0	0	1	0	0	0	1	0	0	0	0	3	12
50938	24	87335	36025	1344	0	0	0	1	0	0	0	1	0	0	0	0	3	12
47812	26667	7795	31515	1988	0	0	0	1	0	0	0	1	0	0	0	0	3	12
51709	25017	81755	3.29	1887	0	0	0	1	0	0	0	1	0	0	0	0	3	12
53258	24026	8787	3249	1887	0	0	0	1	0	0	0	1	0	0	0	0	3	12
49559	23967	7321	3339	1781	0	0	0	1	0	0	0	1	0	0	0	0	3	12
50621	25004	8444	3111	1746	0	0	0	1	0	0	0	1	0	0	0	0	3	12
49977	25531	8345	30155	1.44	0	0	0	1	0	0	0	1	0	0	0	0	3	12
51936	25772	79855	3993	1524	0	0	0	1	0	0	0	1	0	0	0	0	3	12
50006	25799	8276	4145	1864	0	0	0	1	0	0	0	1	0	0	0	0	3	12
44.66	21895	8665	2525	1932	0	0	0	1	0	0	0	1	0	0	0	0	2	13
48367	21815	8809	2719	2107	0	0	0	1	0	0	0	1	0	0	0	0	2	13
44251	20427	80015	20085	1697	0	0	0	1	0	0	0	1	0	0	0	0	2	13
44346	19854	81135	21505	1631	0	0	0	1	0	0	0	1	0	0	0	0	2	13
49182	22098	8951	29295	2187	0	0	0	1	0	0	0	1	0	0	0	0	2	13
47516	21875	9038	29935	1781	0	0	0	1	0	0	0	1	0	0	0	0	2	13
47607	21186	9395	2663	2166	0	0	0	1	0	0	0	1	0	0	0	0	2	13
43102	21688	92475	23535	2037	0	0	0	1	0	0	0	1	0	0	0	0	2	13
45325	19892	86785	30155	2102	0	0	0	1	0	0	0	1	0	0	0	0	2	13
46713	22.37	8432	31415	2322	0	0	0	1	0	0	0	1	0	0	0	0	2	13
44502	22638	9138	2.84	2193	0	0	0	1	0	0	0	1	0	0	0	0	2	13
46901	22889	9011	2726	2322	0	0	0	1	0	0	0	1	0	0	0	0	2	13
46979	19163	85505	28365	2125	0	0	0	1	0	0	0	1	0	0	0	0	2	13
44582	21144	8.98	28025	1768	0	0	0	1	0	0	0	1	0	0	0	0	2	13
48279	20844	9183	29685	2.29	0	0	0	1	0	0	0	1	0	0	0	0	2	13
48534	20526	8233	2822	1887	0	0	0	1	0	0	0	1	0	0	0	0	2	13
46817	21687	88775	2657	1828	0	0	0	1	0	0	0	1	0	0	0	0	2	13
47078	22297	92955	28535	2209	0	0	0	1	0	0	0	1	0	0	0	0	2	13
45.42	21893	8845	2.33	1881	0	0	0	1	0	0	0	1	0	0	0	0	2	13
47573	22863	98725	33965	2237	0	0	0	1	0	0	0	1	0	0	0	0	2	13
45657	19.38	8093	2264	2309	0	0	0	1	0	0	0	1	0	0	0	0	2	13
44897	22404	88185	2657	2253	0	0	0	1	0	0	0	1	0	0	0	0	2	13
45425	21401	85195	24825	1768	0	0	0	1	0	0	0	1	0	0	0	0	2	13
48803	22.57	9665	3138	2868	0	0	0	1	0	0	0	1	0	0	0	0	2	13
50242	22335	9521	29225	2.43	0	0	0	1	0	0	0	1	0	0	0	0	2	13
45.57	19062	7874	1704	1662	0	0	0	1	0	0	0	1	0	0	0	0	2	13
47767	22011	7.89	24705	2037	0	0	0	1	0	0	0	1	0	0	0	0	2	13
45726	20124	8.6	2572	1887	0	0	0	1	0	0	0	1	0	0	0	0	2	13
47072	21012	92585	27955	1887	0	0	0	1	0	0	0	1	0	0	0	0	2	13
44665	22849	83405	23435	1.69	0	0	0	1	0	0	0	1	0	0	0	0	2	13
45792	22778	8918	2237	2543	0	0	0	1	0	0	0	1	0	0	0	0	2	13
49307	25785	7254	4.06	2933	0	0	0	0	1	0	0	1	0	0	0	0	3	16
48284	23781	64135	49615	1881	0	0	0	0	1	0	0	1	0	0	0	0	3	16
49694	25238	73685	38745	2343	0	0	0	0	1	0	0	1	0	0	0	0	3	16
47624	23177	59305	4476	1595	0	0	0	0	1	0	0	1	0	0	0	0	3	16
50039	25445	6132	4598	2543	0	0	0	0	1	0	0	1	0	0	0	0	3	16
48799	25636	67255	47905	1918	0	0	0	0	1	0	0	1	0	0	0	0	3	16
46317	25873	6727	43885	2812	0	0	0	0	1	0	0	1	0	0	0	0	3	16
49238	25846	7313	48135	2543	0	0	0	0	1	0	0	1	0	0	0	0	3	16
50502	23775	61495	3457	1975	0	0	0	0	1	0	0	1	0	0	0	0	3	16
50763	26462	6439	4454	3043	0	0	0	0	1	0	0	1	0	0	0	0	3	16
49217	24194	6967	45365	2868	0	0	0	0	1	0	0	1	0	0	0	0	3	16
48567	26313	65155	46245	3093	0	0	0	0	1	0	0	1	0	0	0	0	3	16
47647	24094	6.74	4186	2031	0	0	0	0	1	0	0	1	0	0	0	0	3	16
51586	25533	7412	4789	3251	0	0	0	0	1	0	0	1	0	0	0	0	3	16
46405	22883	69675	48945	1886	0	0	0	0	1	0	0	1	0	0	0	0	3	16
48918	26499	65855	47515	3634	0	0	0	0	1	0	0	1	0	0	0	0	3	16
48722	26235	7168	4.26	2519	0	0	0	0	1	0	0	1	0	0	0	0	3	16
48477	25355	6881	4247	2.39	0	0	0	0	1	0	0	1	0	0	0	0	3	16
48453	25989	7054	42045	3343	0	0	0	0	1	0	0	1	0	0	0	0	3	16
49819	25644	74675	4768	2619	0	0	0	0	1	0	0	1	0	0	0	0	3	16
51053	24686	6986	4179	2872	0	0	0	0	1	0	0	1	0	0	0	0	3	16
47226	26565	7051	40795	3081	0	0	0	0	1	0	0	1	0	0	0	0	3	16
51486	25109	7915	4403	2948	0	0	0	0	1	0	0	1	0	0	0	0	3	16
50695	24.67	7349	40545	2768	0	0	0	0	1	0	0	1	0	0	0	0	3	16
49735	25458	7428	4.31	3001	0	0	0	0	1	0	0	1	0	0	0	0	3	16
48774	24455	6543	43945	2578	0	0	0	0	1	0	0	1	0	0	0	0	3	16
47789	24099	6644	44005	2.87	0	0	0	0	1	0	0	1	0	0	0	0	3	16
48637	26959	7528	5008	3144	0	0	0	0	1	0	0	1	0	0	0	0	3	16
46187	26.52	7534	3915	2322	0	0	0	0	1	0	0	1	0	0	0	0	3	16
48129	25929	67885	4959	2651	0	0	0	0	1	0	0	1	0	0	0	0	3	16
50321	22435	6374	3161	1325	0	0	0	0	1	0	0	1	0	0	0	0	3	16
49632	22.54	64755	31495	1881	0	0	0	0	1	0	0	1	0	0	0	0	3	16
50941	23439	63315	2.58	1718	0	0	0	0	1	0	0	1	0	0	0	0	3	16
51312	23123	64845	28915	2102	0	0	0	0	1	0	0	1	0	0	0	0	3	16
49499	23332	64155	3.16	2322	0	0	0	0	1	0	0	1	0	0	0	0	3	16
49295	23379	61795	2767	2.43	0	0	0	0	1	0	0	1	0	0	0	0	3	16
49383	23093	6188	3529	2.67	0	0	0	0	1	0	0	1	0	0	0	0	3	16
49663	22928	6758	2812	1828	0	0	0	0	1	0	0	1	0	0	0	0	3	16
51744	24598	66735	3166	2.47	0	0	0	0	1	0	0	1	0	0	0	0	3	16
49093	263178	7246	35155	3597	0	0	0	0	1	0	0	1	0	0	0	0	3	16
47485	27627	6854	26375	3801	0	0	0	0	1	0	0	1	0	0	0	0	3	16
49422	26475	70845	3279	3801	0	0	0	0	1	0	0	1	0	0	0	0	3	16
51198	26472	5925	35055	3125	0	0	0	0	1	0	0	1	0	0	0	0	3	16
47813	26573	6253	3203	3597	0	0	0	0	1	0	0	1	0	0	0	0	3	16
48.22	26555	68915	3714	3077	0	0	0	0	1	0	0	1	0	0	0	0	3	16
50195	24691	67595	31015	2055	0	0	0	0	1	0	0	1	0	0	0	0	3	16
50602	26296	6.95	3431	3542	0	0	0	0	1	0	0	1	0	0	0	0	3	16
50175	22586	61785	29635	2237	0	0	0	0	1	0	0	1	0	0	0	0	3	16
49589	23473	67015	30385	2385	0	0	0	0	1	0	0	1	0	0	0	0	3	16
49233	26266	6949	2993	2816	0	0	0	0	1	0	0	1	0	0	0	0	3	16
47196	26507	6297	3544	2881	0	0	0	0	1	0	0	1	0	0	0	0	3	16
51253	26284	67025	37155	3342	0	0	0	0	1	0	0	1	0	0	0	0	3	16
50003	26105	60395	3305	3587	0	0	0	0	1	0	0	1	0	0	0	0	3	16
48538	26452	68745	34465	2972	0	0	0	0	1	0	0	1	0	0	0	0	3	16
50389	24555	66055	2729	2935	0	0	0	0	1	0	0	1	0	0	0	0	3	16
49232	26134	63975	2882	3.43	0	0	0	0	1	0	0	1	0	0	0	0	3	16
50671	25679	64655	3287	3365	0	0	0	0	1	0	0	1	0	0	0	0	3	16
50079	26569	6508	29785	3451	0	0	0	0	1	0	0	1	0	0	0	0	3	16
49801	26406	6045	30945	3542	0	0	0	0	1	0	0	1	0	0	0	0	3	16
50453	23479	61855	28025	2096	0	0	0	0	1	0	0	1	0	0	0	0	3	16
57283	23109	74675	52225	1.35	0	0	0	0	1	0	0	1	0	0	0	0	2	17
54.88	23159	70265	47285	1.23	0	0	0	0	1	0	0	1	0	0	0	0	2	17
58219	24485	76935	51855	1344	0	0	0	0	1	0	0	1	0	0	0	0	2	17
56397	23906	77905	4086	1259	0	0	0	0	1	0	0	1	0	0	0	0	2	17
54931	23.89	71235	4538	1.44	0	0	0	0	1	0	0	1	0	0	0	0	2	17
57081	23079	7.94	46225	1259	0	0	0	0	1	0	0	1	0	0	0	0	2	17
58193	24536	8308	52275	1.57	0	0	0	0	1	0	0	1	0	0	0	0	2	17
55712	24087	71105	4953	1.19	0	0	0	0	1	0	0	1	0	0	0	0	2	17
54.04	24053	76995	50555	1344	0	0	0	0	1	0	0	1	0	0	0	0	2	17
59181	24113	7.36	4771	1259	0	0	0	0	1	0	0	1	0	0	0	0	2	17
54.17	23593	66555	50835	1104	0	0	0	0	1	0	0	1	0	0	0	0	2	17
56168	23495	66875	4848	1682	0	0	0	0	1	0	0	1	0	0	0	0	2	17
56063	24307	76575	4686	1907	0	0	0	0	1	0	0	1	0	0	0	0	2	17
57528	23735	73405	5.73	1746	0	0	0	0	1	0	0	1	0	0	0	0	2	17
58232	23825	7644	48785	1682	0	0	0	0	1	0	0	1	0	0	0	0	2	17
58132	24223	72725	4486	1414	0	0	0	0	1	0	0	1	0	0	0	0	2	17
58884	24528	72095	48445	1822	0	0	0	0	1	0	0	1	0	0	0	0	2	17
57299	24666	7.76	50435	1887	0	0	0	0	1	0	0	1	0	0	0	0	2	17
59949	23965	6924	4987	1.44	0	0	0	0	1	0	0	1	0	0	0	0	2	17
57012	24638	81355	46885	1137	0	0	0	0	1	0	0	1	0	0	0	0	2	17
57731	26343	78815	5922	3001	0	0	0	0	1	0	0	1	0	0	0	0	2	17
57.03	24.71	83615	48555	2447	0	0	0	0	1	0	0	1	0	0	0	0	2	17
59846	26821	7849	5178	2816	0	0	0	0	1	0	0	1	0	0	0	0	2	17
58115	25714	76105	45215	2.1	0	0	0	0	1	0	0	1	0	0	0	0	2	17
58764	26846	77185	49685	3251	0	0	0	0	1	0	0	1	0	0	0	0	2	17
59128	27152	8516	5.44	3511	0	0	0	0	1	0	0	1	0	0	0	0	2	17
56572	26376	7924	5836	2674	0	0	0	0	1	0	0	1	0	0	0	0	2	17
56905	27047	8384	4555	3125	0	0	0	0	1	0	0	1	0	0	0	0	2	17
58438	25.96	78455	4329	2343	0	0	0	0	1	0	0	1	0	0	0	0	2	17
58.39	25514	7747	4759	2213	0	0	0	0	1	0	0	1	0	0	0	0	2	17
56575	27828	72955	5273	3426	0	0	0	0	1	0	0	1	0	0	0	0	2	17
57513	26094	72725	53185	2.66	0	0	0	0	1	0	0	1	0	0	0	0	2	17
57.19	25031	7681	4463	2275	0	0	0	0	1	0	0	1	0	0	0	0	2	17
59227	26.09	70755	4287	2445	0	0	0	0	1	0	0	1	0	0	0	0	2	17
56133	26142	7759	46165	2379	0	0	0	0	1	0	0	1	0	0	0	0	2	17
56662	25928	72975	41535	2576	0	0	0	0	1	0	0	1	0	0	0	0	2	17
57386	25847	70305	42635	3186	0	0	0	0	1	0	0	1	0	0	0	0	2	17
59.3	26134	8259	5102	2651	0	0	0	0	1	0	0	1	0	0	0	0	2	17
56195	25716	78635	45465	2586	0	0	0	0	1	0	0	1	0	0	0	0	2	17
56.6	25231	73755	43215	2795	0	0	0	0	1	0	0	1	0	0	0	0	2	17
59614	26745	7363	4342	3144	0	0	0	0	1	0	0	1	0	0	0	0	2	17
60027	26599	77905	4.81	2322	0	0	0	0	1	0	0	1	0	0	0	0	2	17
41002	21.88	64265	27345	1767	0	0	0	1	0	0	0	1	0	0	0	0	2	18
39489	23.94	7.13	31305	2243	0	0	0	1	0	0	0	1	0	0	0	0	2	18
39874	21019	7.29	25595	2125	0	0	0	1	0	0	0	1	0	0	0	0	2	18
42812	18506	67465	2381	1474	0	0	0	1	0	0	0	1	0	0	0	0	2	18
39402	19244	5931	24195	1608	0	0	0	1	0	0	0	1	0	0	0	0	2	18
42318	21.33	67075	2396	1881	0	0	0	1	0	0	0	1	0	0	0	0	2	18
39793	20544	5801	2628	1562	0	0	0	1	0	0	0	1	0	0	0	0	2	18
40894	21916	6.25	2492	1881	0	0	0	1	0	0	0	1	0	0	0	0	2	18
39286	23.91	61555	2307	1474	0	0	0	1	0	0	0	1	0	0	0	0	2	18
38469	19531	64925	25095	1725	0	0	0	1	0	0	0	1	0	0	0	0	2	18
38.03	20625	59575	2146	1084	0	0	0	1	0	0	0	1	0	0	0	0	2	18
38.54	19893	6515	24245	1509	0	0	0	1	0	0	0	1	0	0	0	0	2	18
39731	19.38	62195	25795	1406	0	0	0	1	0	0	0	1	0	0	0	0	2	18
40389	21523	65595	2482	1397	0	0	0	1	0	0	0	1	0	0	0	0	2	18
41307	20506	6209	2637	1828	0	0	0	1	0	0	0	1	0	0	0	0	2	18
38.83	20043	5833	26235	1.69	0	0	0	1	0	0	0	1	0	0	0	0	2	18
39276	20518	59375	25865	1482	0	0	0	1	0	0	0	1	0	0	0	0	2	18
39836	20745	6129	25265	1414	0	0	0	1	0	0	0	1	0	0	0	0	2	18
37262	19887	5997	27285	1781	0	0	0	1	0	0	0	1	0	0	0	0	2	18
38675	19892	6134	25095	1204	0	0	0	1	0	0	0	1	0	0	0	0	2	18
39033	18877	6673	24675	1288	0	0	0	1	0	0	0	1	0	0	0	0	2	18
37064	18915	5942	23815	1.57	0	0	0	1	0	0	0	1	0	0	0	0	2	18
40584	19316	6795	25095	1.44	0	0	0	1	0	0	0	1	0	0	0	0	2	18
40.35	19478	6375	2523	1335	0	0	0	1	0	0	0	1	0	0	0	0	2	18
41387	18986	6608	22065	1682	0	0	0	1	0	0	0	1	0	0	0	0	2	18
39419	19065	61995	22205	1288	0	0	0	1	0	0	0	1	0	0	0	0	2	18
42011	18153	61725	2409	1335	0	0	0	1	0	0	0	1	0	0	0	0	2	18
40776	23432	6813	2264	1781	0	0	0	1	0	0	0	1	0	0	0	0	2	18
39618	21971	6609	2538	1474	0	0	0	1	0	0	0	1	0	0	0	0	2	18
40389	19228	64455	2708	1.44	0	0	0	1	0	0	0	1	0	0	0	0	2	18
39882	19508	63325	2442	1325	0	0	0	1	0	0	0	1	0	0	0	0	2	18
38254	20009	6454	2712	1562	0	0	0	1	0	0	0	1	0	0	0	0	2	18
38344	18479	6439	2456	1.25	0	0	0	1	0	0	0	1	0	0	0	0	2	18
40043	19112	59725	2053	1562	0	0	0	1	0	0	0	1	0	0	0	0	2	18
63634	27375	78625	3267	1.44	0	0	0	1	0	0	0	1	0	0	0	0	2	19
63315	27326	9388	3.09	0.988	0	0	0	1	0	0	0	1	0	0	0	0	2	19
68071	26923	8913	27375	1104	0	0	0	1	0	0	0	1	0	0	0	0	2	19
61455	27627	94295	38605	0.911	0	0	0	1	0	0	0	1	0	0	0	0	2	19
67506	26838	8077	30615	1.22	0	0	0	1	0	0	0	1	0	0	0	0	2	19
62553	26876	84705	36345	1631	0	0	0	1	0	0	0	1	0	0	0	0	2	19
63906	26722	80755	3355	1259	0	0	0	1	0	0	0	1	0	0	0	0	2	19
68781	26591	83885	4107	0.911	0	0	0	1	0	0	0	1	0	0	0	0	2	19
66813	26591	9156	35725	1.25	0	0	0	1	0	0	0	1	0	0	0	0	2	19
65.94	26496	86205	3138	0.988	0	0	0	1	0	0	0	1	0	0	0	0	2	19
64781	26643	8.12	2943	1344	0	0	0	1	0	0	0	1	0	0	0	0	2	19
64593	26608	86805	3023	1137	0	0	0	1	0	0	0	1	0	0	0	0	2	19
66261	26664	9493	2888	0.841	0	0	0	1	0	0	0	1	0	0	0	0	2	19
68045	26395	8496	3594	1259	0	0	0	1	0	0	0	1	0	0	0	0	2	19
64748	24875	8606	32655	1259	0	0	0	1	0	0	0	1	0	0	0	0	2	19
65024	26608	8.01	29005	1189	0	0	0	1	0	0	0	1	0	0	0	0	2	19
67314	26.77	7884	3481	0.95	0	0	0	1	0	0	0	1	0	0	0	0	2	19
63224	27714	88075	34295	1259	0	0	0	1	0	0	0	1	0	0	0	0	2	19
64952	26764	8589	3414	0.988	0	0	0	1	0	0	0	1	0	0	0	0	2	19
64069	27033	87615	3675	0.911	0	0	0	1	0	0	0	1	0	0	0	0	2	19
65251	27085	82655	35935	1104	0	0	0	1	0	0	0	1	0	0	0	0	2	19
64204	26665	81335	39165	1093	0	0	0	1	0	0	0	1	0	0	0	0	2	19
67604	26722	84595	3429	1048	0	0	0	1	0	0	0	1	0	0	0	0	2	19
68202	26886	79535	3311	1259	0	0	0	1	0	0	0	1	0	0	0	0	2	19
66972	26958	8754	28765	1335	0	0	0	1	0	0	0	1	0	0	0	0	2	19
64706	26407	9239	3357	0.883	0	0	0	1	0	0	0	1	0	0	0	0	2	19
67511	26254	8.3	2972	0.781	0	0	0	1	0	0	0	1	0	0	0	0	2	19
63301	27013	81525	3261	1189	0	0	0	1	0	0	0	1	0	0	0	0	2	19
64781	26149	88405	3423	1104	0	0	0	1	0	0	0	1	0	0	0	0	2	19
63.37	26.85	8936	3341	1189	0	0	0	1	0	0	0	1	0	0	0	0	2	19
51939	27737	7633	20765	1562	0	0	0	1	0	0	0	1	0	0	0	0	2	20
52086	28215	89075	26695	1482	0	0	0	1	0	0	0	1	0	0	0	0	2	20
51498	27087	82355	19915	1126	0	0	0	1	0	0	0	1	0	0	0	0	2	20
51724	27.3	8363	2.55	1397	0	0	0	1	0	0	0	1	0	0	0	0	2	20
50877	26612	94255	18235	1474	0	0	0	1	0	0	0	1	0	0	0	0	2	20
53863	28.19	77775	2603	1822	0	0	0	1	0	0	0	1	0	0	0	0	2	20
53271	25621	8.6	30405	1608	0	0	0	1	0	0	0	1	0	0	0	0	2	20
49667	26348	7723	2665	1126	0	0	0	1	0	0	0	1	0	0	0	0	2	20
50062	25793	8077	28385	1.57	0	0	0	1	0	0	0	1	0	0	0	0	2	20
50513	25101	8111	1714	1259	0	0	0	1	0	0	0	1	0	0	0	0	2	20
46703	25896	70945	1915	1482	0	0	0	1	0	0	0	1	0	0	0	0	2	20
51192	25696	6998	22755	1259	0	0	0	1	0	0	0	1	0	0	0	0	2	20
51419	25818	78425	2743	1.66	0	0	0	1	0	0	0	1	0	0	0	0	2	20
50.71	26432	7135	19915	1137	0	0	0	1	0	0	0	1	0	0	0	0	2	20
48832	26901	8995	19885	1781	0	0	0	1	0	0	0	1	0	0	0	0	2	20
50031	25695	72555	18785	1288	0	0	0	1	0	0	0	1	0	0	0	0	2	20
49093	24749	79525	2134	1335	0	0	0	1	0	0	0	1	0	0	0	0	2	20
52.28	26.71	7855	2319	1562	0	0	0	1	0	0	0	1	0	0	0	0	2	20
52798	24797	84345	2712	1.22	0	0	0	1	0	0	0	1	0	0	0	0	2	20
50675	25307	81295	25445	1335	0	0	0	1	0	0	0	1	0	0	0	0	2	20
52863	24496	8001	24815	1259	0	0	0	1	0	0	0	1	0	0	0	0	2	20
51918	26072	8506	2576	1397	0	0	0	1	0	0	0	1	0	0	0	0	2	20
51182	25804	8.31	2628	1482	0	0	0	1	0	0	0	1	0	0	0	0	2	20
50039	26241	73365	22535	1.69	0	0	0	1	0	0	0	1	0	0	0	0	2	20
54076	26562	83185	2364	1562	0	0	0	1	0	0	0	1	0	0	0	0	2	20
51513	26235	7467	27125	1259	0	0	0	1	0	0	0	1	0	0	0	0	2	20
49.51	27047	8059	25175	1088	0	0	0	1	0	0	0	1	0	0	0	0	2	20
52635	26368	85025	20645	1562	0	0	0	1	0	0	0	1	0	0	0	0	2	20
47598	27361	7846	2525	1259	0	0	0	1	0	0	0	1	0	0	0	0	2	20
51657	25017	7893	21715	1.69	0	0	0	1	0	0	0	1	0	0	0	0	2	20
47779	21695	9106	2874	1397	0	0	0	1	0	0	0	1	0	0	0	0	2	20
46767	22422	96525	32845	1631	0	0	0	1	0	0	0	1	0	0	0	0	2	20
48.17	22881	8826	2916	1.44	0	0	0	1	0	0	0	1	0	0	0	0	2	20
47013	21511	9149	3314	1.44	0	0	0	1	0	0	0	1	0	0	0	0	2	20
46809	22234	9114	3.47	1397	0	0	0	1	0	0	0	1	0	0	0	0	2	20
45573	21176	8019	28385	1538	0	0	0	1	0	0	0	1	0	0	0	0	2	20
45294	21875	8907	2757	1397	0	0	0	1	0	0	0	1	0	0	0	0	2	20
49073	22606	9096	29095	1562	0	0	0	1	0	0	0	1	0	0	0	0	2	20
46864	22849	85245	30425	1474	0	0	0	1	0	0	0	1	0	0	0	0	2	20
48706	21502	91485	2665	1406	0	0	0	1	0	0	0	1	0	0	0	0	2	20
46822	21.92	8882	2.87	1.57	0	0	0	1	0	0	0	1	0	0	0	0	2	20
48519	22.45	94795	34465	1259	0	0	0	1	0	0	0	1	0	0	0	0	2	20
44.8	21902	8048	24415	1344	0	0	0	1	0	0	0	1	0	0	0	0	2	20
44805	20921	57885	36665	1189	0	0	0	1	0	0	0	1	0	0	0	0	2	20
47722	22199	9541	3229	1.44	0	0	0	1	0	0	0	1	0	0	0	0	2	20
49069	22764	94585	3192	1344	0	0	0	1	0	0	0	1	0	0	0	0	2	20
46402	22728	91225	30335	1.66	0	0	0	1	0	0	0	1	0	0	0	0	2	20
47835	22987	8937	3159	1546	0	0	0	1	0	0	0	1	0	0	0	0	2	20
49072	22664	9453	3439	1718	0	0	0	1	0	0	0	1	0	0	0	0	2	20
44821	21259	8441	2898	1562	0	0	0	1	0	0	0	1	0	0	0	0	2	20
47256	23066	88965	3001	1.57	0	0	0	1	0	0	0	1	0	0	0	0	2	20
49.84	22114	10092	31425	1259	0	0	0	1	0	0	0	1	0	0	0	0	2	20
44917	23.07	96515	2981	1325	0	0	0	1	0	0	0	1	0	0	0	0	2	20
47641	22.04	9209	29845	1538	0	0	0	1	0	0	0	1	0	0	0	0	2	20
48416	22531	8871	3436	1.44	0	0	0	1	0	0	0	1	0	0	0	0	2	20
47005	22889	8931	2708	1.44	0	0	0	1	0	0	0	1	0	0	0	0	2	20
48352	22877	8851	2701	1828	0	0	0	1	0	0	0	1	0	0	0	0	2	20
44917	21067	82775	2519	1259	0	0	0	1	0	0	0	1	0	0	0	0	2	20
49197	22557	98005	3.29	1631	0	0	0	1	0	0	0	1	0	0	0	0	2	20
46854	22422	90135	2844	1259	0	0	0	1	0	0	0	1	0	0	0	0	2	20
48621	22357	89275	34295	1.66	0	0	0	1	0	0	0	1	0	0	0	0	2	20
44194	21124	8071	2.63	1126	0	0	0	1	0	0	0	1	0	0	0	0	2	20
52.76	23322	8584	38915	2519	0	0	0	1	0	0	0	1	0	0	0	0	3	21
52933	22828	87375	30745	2176	0	0	0	1	0	0	0	1	0	0	0	0	3	21
54257	23528	8228	3484	2096	0	0	0	1	0	0	0	1	0	0	0	0	3	21
50946	23901	8425	32825	2	0	0	0	1	0	0	0	1	0	0	0	0	3	21
51208	24216	9326	36815	2445	0	0	0	1	0	0	0	1	0	0	0	0	3	21
48629	24.08	8824	3148	2	0	0	0	1	0	0	0	1	0	0	0	0	3	21
52.3	22915	83205	3753	2209	0	0	0	1	0	0	0	1	0	0	0	0	3	21
54744	23289	89445	34045	2504	0	0	0	1	0	0	0	1	0	0	0	0	3	21
49501	22913	8359	2907	1766	0	0	0	1	0	0	0	1	0	0	0	0	3	21
54274	23965	9266	3271	2733	0	0	0	1	0	0	0	1	0	0	0	0	3	21
54685	23.04	8908	3495	1887	0	0	0	1	0	0	0	1	0	0	0	0	3	21
48856	25146	8942	39035	2.67	0	0	0	1	0	0	0	1	0	0	0	0	3	21
50754	23306	84285	26605	2125	0	0	0	1	0	0	0	1	0	0	0	0	3	21
47079	25579	9492	29845	2307	0	0	0	1	0	0	0	1	0	0	0	0	3	21
50.28	23093	85445	3405	2.66	0	0	0	1	0	0	0	1	0	0	0	0	3	21
54958	23878	92955	3674	2519	0	0	0	1	0	0	0	1	0	0	0	0	3	21
52592	23228	8034	31625	1881	0	0	0	1	0	0	0	1	0	0	0	0	3	21
51015	23463	8377	3281	2193	0	0	0	1	0	0	0	1	0	0	0	0	3	21
52.62	23206	86865	3103	2543	0	0	0	1	0	0	0	1	0	0	0	0	3	21
53.04	23076	9233	3862	2656	0	0	0	1	0	0	0	1	0	0	0	0	3	21
51985	23198	9078	33815	2.22	0	0	0	1	0	0	0	1	0	0	0	0	3	21
54246	23932	94365	3888	2.47	0	0	0	1	0	0	0	1	0	0	0	0	3	21
53271	22402	87725	32155	1976	0	0	0	1	0	0	0	1	0	0	0	0	3	21
53597	23902	8954	3622	2385	0	0	0	1	0	0	0	1	0	0	0	0	3	21
51554	23.3	83515	3685	1976	0	0	0	1	0	0	0	1	0	0	0	0	3	21
53309	22872	87025	3236	1767	0	0	0	1	0	0	0	1	0	0	0	0	3	21
52.82	23289	84485	3685	2031	0	0	0	1	0	0	0	1	0	0	0	0	3	21
51827	24	9402	3853	2.6	0	0	0	1	0	0	0	1	0	0	0	0	3	21
48814	24871	93865	37155	2543	0	0	0	1	0	0	0	1	0	0	0	0	3	21
55255	24784	8981	32855	2.47	0	0	0	1	0	0	0	1	0	0	0	0	3	21
66672	29868	95935	5816	1976	0	0	0	0	1	0	0	1	0	0	0	0	2	22
65333	28667	9797	48475	1414	0	0	0	0	1	0	0	1	0	0	0	0	2	22
64894	28796	9133	5336	1562	0	0	0	0	1	0	0	1	0	0	0	0	2	22
64571	29348	10071	4773	1822	0	0	0	0	1	0	0	1	0	0	0	0	2	22
66294	29348	9684	50055	1.44	0	0	0	0	1	0	0	1	0	0	0	0	2	22
67661	28683	105195	5893	1538	0	0	0	0	1	0	0	1	0	0	0	0	2	22
64584	28639	93235	48805	1631	0	0	0	0	1	0	0	1	0	0	0	0	2	22
67.26	28948	95885	48795	1725	0	0	0	0	1	0	0	1	0	0	0	0	2	22
68495	29853	9216	5875	1406	0	0	0	0	1	0	0	1	0	0	0	0	2	22
65423	29225	98245	51415	1344	0	0	0	0	1	0	0	1	0	0	0	0	2	22
64366	29409	97305	48145	1325	0	0	0	0	1	0	0	1	0	0	0	0	2	22
65792	29613	96145	52425	1538	0	0	0	0	1	0	0	1	0	0	0	0	2	22
63964	29558	95135	49115	1682	0	0	0	0	1	0	0	1	0	0	0	0	2	22
67501	29318	9521	57435	1538	0	0	0	0	1	0	0	1	0	0	0	0	2	22
63152	29697	93015	4386	1718	0	0	0	0	1	0	0	1	0	0	0	0	2	22
66706	28855	94925	61815	1682	0	0	0	0	1	0	0	1	0	0	0	0	2	22
67479	29646	93755	56815	1725	0	0	0	0	1	0	0	1	0	0	0	0	2	22
64726	29356	9547	4983	1.44	0	0	0	0	1	0	0	1	0	0	0	0	2	22
64037	29481	9676	46335	1397	0	0	0	0	1	0	0	1	0	0	0	0	2	22
67263	29.35	9694	5779	1.9	0	0	0	0	1	0	0	1	0	0	0	0	2	22
65.47	29498	97585	54425	1881	0	0	0	0	1	0	0	1	0	0	0	0	2	22
65157	29128	9147	50215	1746	0	0	0	0	1	0	0	1	0	0	0	0	2	22
65423	29561	93095	6474	1608	0	0	0	0	1	0	0	1	0	0	0	0	2	22
65.42	28595	9468	5473	1718	0	0	0	0	1	0	0	1	0	0	0	0	2	22
66062	28615	93385	45625	1593	0	0	0	0	1	0	0	1	0	0	0	0	2	22
69822	28559	93715	5901	1344	0	0	0	0	1	0	0	1	0	0	0	0	2	22
68.16	29792	102045	4884	1562	0	0	0	0	1	0	0	1	0	0	0	0	2	22
65505	29458	91115	5205	1414	0	0	0	0	1	0	0	1	0	0	0	0	2	22
64056	29847	98215	5445	1781	0	0	0	0	1	0	0	1	0	0	0	0	2	22
65548	29.35	98165	56665	1259	0	0	0	0	1	0	0	1	0	0	0	0	2	22
65818	29663	10142	54385	1474	0	0	0	0	1	0	0	1	0	0	0	0	2	22
65932	29428	91255	52895	1957	0	0	0	0	1	0	0	1	0	0	0	0	2	22
69507	28875	9519	5729	1608	0	0	0	0	1	0	0	1	0	0	0	0	2	22
65256	28777	8.7	56555	1907	0	0	0	0	1	0	0	1	0	0	0	0	2	22
53428	27976	8431	36335	3081	0	0	0	0	1	0	0	0	0	1	0	0	4	1
53341	27.69	7829	3.4	2581	0	0	0	0	1	0	0	0	0	1	0	0	4	1
52639	26477	8909	37945	3032	0	0	0	0	1	0	0	0	0	1	0	0	4	1
52861	27898	88905	35125	2.95	0	0	0	0	1	0	0	0	0	1	0	0	4	1
52038	26.96	82355	3725	2.72	0	0	0	0	1	0	0	0	0	1	0	0	4	1
52722	30323	90605	3678	2808	0	0	0	0	1	0	0	0	0	1	0	0	4	1
52629	27019	90805	36745	1986	0	0	0	0	1	0	0	0	0	1	0	0	4	1
55966	26331	90275	3.39	2291	0	0	0	0	1	0	0	0	0	1	0	0	4	1
53.49	27378	8512	33075	2474	0	0	0	0	1	0	0	0	0	1	0	0	4	1
52854	26.83	88285	3918	2565	0	0	0	0	1	0	0	0	0	1	0	0	4	1
53854	29039	90205	39065	3364	0	0	0	0	1	0	0	0	0	1	0	0	4	1
54.43	30411	9251	3535	3202	0	0	0	0	1	0	0	0	0	1	0	0	4	1
50468	28966	96165	27925	2512	0	0	0	0	1	0	0	0	0	1	0	0	4	1
53101	31055	90845	3283	2804	0	0	0	0	1	0	0	0	0	1	0	0	4	1
52.31	29416	91305	25655	2496	0	0	0	0	1	0	0	0	0	1	0	0	4	1
49283	26816	8566	3212	2452	0	0	0	0	1	0	0	0	0	1	0	0	4	1
53555	26711	9725	4068	2918	0	0	0	0	1	0	0	0	0	1	0	0	4	1
55513	26238	87915	3863	2361	0	0	0	0	1	0	0	0	0	1	0	0	4	1
52.62	26741	8.75	38075	2474	0	0	0	0	1	0	0	0	0	1	0	0	4	1
55462	26035	92015	34515	2517	0	0	0	0	1	0	0	0	0	1	0	0	4	1
52807	32.6	90725	3033	2213	0	0	0	0	1	0	0	0	0	1	0	0	4	1
45806	26331	6818	45905	2521	0	0	0	0	1	0	0	0	0	1	0	0	3	2
47525	26332	68205	36205	2754	0	0	0	0	1	0	0	0	0	1	0	0	3	2
44779	25812	78125	3234	2727	0	0	0	0	1	0	0	0	0	1	0	0	3	2
47.28	26559	7432	41175	3022	0	0	0	0	1	0	0	0	0	1	0	0	3	2
44752	25789	7275	3087	2386	0	0	0	0	1	0	0	0	0	1	0	0	3	2
46174	25954	75165	43985	2.91	0	0	0	0	1	0	0	0	0	1	0	0	3	2
47179	26348	75535	4161	2418	0	0	0	0	1	0	0	0	0	1	0	0	3	2
45967	24927	7214	3102	2057	0	0	0	0	1	0	0	0	0	1	0	0	3	2
46.85	26742	7828	4477	2887	0	0	0	0	1	0	0	0	0	1	0	0	3	2
45299	27497	76415	40175	2593	0	0	0	0	1	0	0	0	0	1	0	0	3	2
50142	25033	7807	3414	2242	0	0	0	0	1	0	0	0	0	1	0	0	3	2
45761	25747	83615	3257	1789	0	0	0	0	1	0	0	0	0	1	0	0	3	2
47501	26.25	83645	34015	2345	0	0	0	0	1	0	0	0	0	1	0	0	3	2
47529	26485	81855	37735	3171	0	0	0	0	1	0	0	0	0	1	0	0	3	2
45554	28152	81525	4652	3082	0	0	0	0	1	0	0	0	0	1	0	0	3	2
45441	27145	80765	3034	2593	0	0	0	0	1	0	0	0	0	1	0	0	3	2
55858	32838	9946	2586	2.95	0	0	0	0	1	-1	-1	-1	-1	-1	-1	-1	3	3
56147	33.7	99275	3419	2816	0	0	0	0	1	-1	-1	-1	-1	-1	-1	-1	3	3
55523	32543	9.64	3497	2.61	0	0	0	0	1	-1	-1	-1	-1	-1	-1	-1	3	3
55542	32182	9141	2.96	2.99	0	0	0	0	1	-1	-1	-1	-1	-1	-1	-1	3	3
55118	30641	9753	28105	2345	0	0	0	0	1	-1	-1	-1	-1	-1	-1	-1	3	3
53627	29492	8458	39245	1716	0	0	0	0	1	-1	-1	-1	-1	-1	-1	-1	3	3
54686	30819	95425	3227	2.35	0	0	0	0	1	-1	-1	-1	-1	-1	-1	-1	3	3
52678	33669	10892	3.03	2218	0	0	0	0	1	-1	-1	-1	-1	-1	-1	-1	3	3
55062	27991	87965	31005	2052	0	0	0	0	1	-1	-1	-1	-1	-1	-1	-1	3	3
57374	29893	96745	2755	1639	0	0	0	0	1	-1	-1	-1	-1	-1	-1	-1	3	3
52865	29883	110565	19755	2.29	0	0	0	0	1	-1	-1	-1	-1	-1	-1	-1	3	3
54133	30445	9458	30715	1967	0	0	0	0	1	-1	-1	-1	-1	-1	-1	-1	3	3
55539	31502	98665	2181	3092	0	0	0	0	1	-1	-1	-1	-1	-1	-1	-1	3	3
54954	31469	9571	2547	3022	0	0	0	0	1	-1	-1	-1	-1	-1	-1	-1	3	3
53383	30053	87545	34795	2766	0	0	0	0	1	-1	-1	-1	-1	-1	-1	-1	3	3
55075	31545	98645	3246	3082	0	0	0	0	1	-1	-1	-1	-1	-1	-1	-1	3	3
54448	29018	9465	2.88	2593	0	0	0	0	1	-1	-1	-1	-1	-1	-1	-1	3	3
54589	30944	97055	31875	2368	0	0	0	0	1	-1	-1	-1	-1	-1	-1	-1	3	3
54785	29917	100315	3057	2.61	0	0	0	0	1	-1	-1	-1	-1	-1	-1	-1	3	3
52992	25691	84275	2792	3383	0	0	0	0	1	0	0	0	1	0	0	0	2	4
50753	27825	80645	3.58	2613	0	0	0	0	1	0	0	0	1	0	0	0	2	4
53482	27204	83985	3656	2759	0	0	0	0	1	0	0	0	1	0	0	0	2	4
52477	25549	77855	3672	2638	0	0	0	0	1	0	0	0	1	0	0	0	2	4
53163	26.41	77535	32205	3117	0	0	0	0	1	0	0	0	1	0	0	0	2	4
53557	25794	83425	30065	2515	0	0	0	0	1	0	0	0	1	0	0	0	2	4
52105	26686	8309	43595	2522	0	0	0	0	1	0	0	0	1	0	0	0	2	4
53349	26134	84495	40385	2946	0	0	0	0	1	0	0	0	1	0	0	0	2	4
55.7	26251	8994	4426	2.56	0	0	0	0	1	0	0	0	1	0	0	0	2	4
52896	25224	89885	3596	2675	0	0	0	0	1	0	0	0	1	0	0	0	2	4
54025	26582	83905	35995	2965	0	0	0	0	1	0	0	0	1	0	0	0	2	4
53526	25361	83955	4.05	2.29	0	0	0	0	1	0	0	0	1	0	0	0	2	4
55181	27634	8472	41425	2965	0	0	0	0	1	0	0	0	1	0	0	0	2	4
52.71	25857	87955	3947	3419	0	0	0	0	1	0	0	0	1	0	0	0	2	4
50974	24909	81235	3389	2.56	0	0	0	0	1	0	0	0	1	0	0	0	2	4
53518	26763	8677	4026	2622	0	0	0	0	1	0	0	0	1	0	0	0	2	4
53368	25071	8831	3864	2846	0	0	0	0	1	0	0	0	1	0	0	0	2	4
52963	26158	8872	3806	2932	0	0	0	0	1	0	0	0	1	0	0	0	2	4
52216	26103	8066	3972	2.82	0	0	0	0	1	0	0	0	1	0	0	0	2	4
57743	25373	82195	31335	1384	0	0	0	0	1	-1	-1	-1	-1	-1	-1	-1	4	5
59661	25172	8338	34695	1384	0	0	0	0	1	-1	-1	-1	-1	-1	-1	-1	4	5
57538	26.19	89415	33385	1811	0	0	0	0	1	-1	-1	-1	-1	-1	-1	-1	4	5
55449	26.55	84095	34495	1384	0	0	0	0	1	-1	-1	-1	-1	-1	-1	-1	4	5
61578	24773	79165	3218	1951	0	0	0	0	1	-1	-1	-1	-1	-1	-1	-1	4	5
59924	25.09	8327	3.27	1722	0	0	0	0	1	-1	-1	-1	-1	-1	-1	-1	4	5
58.96	25875	8346	3341	1847	0	0	0	0	1	-1	-1	-1	-1	-1	-1	-1	4	5
56719	25518	7553	28775	1652	0	0	0	0	1	-1	-1	-1	-1	-1	-1	-1	4	5
57733	26765	8.2	34365	1811	0	0	0	0	1	-1	-1	-1	-1	-1	-1	-1	4	5
56.74	26475	77575	30495	2112	0	0	0	0	1	-1	-1	-1	-1	-1	-1	-1	4	5
57036	25216	70055	3445	1529	0	0	0	0	1	-1	-1	-1	-1	-1	-1	-1	4	5
58.18	26087	82115	29245	1782	0	0	0	0	1	-1	-1	-1	-1	-1	-1	-1	4	5
56929	25288	8296	29825	1745	0	0	0	0	1	-1	-1	-1	-1	-1	-1	-1	4	5
57444	26668	87185	3.25	1652	0	0	0	0	1	-1	-1	-1	-1	-1	-1	-1	4	5
55.95	25722	8.79	3028	1336	0	0	0	0	1	-1	-1	-1	-1	-1	-1	-1	4	5
56208	26541	8933	3086	1745	0	0	0	0	1	-1	-1	-1	-1	-1	-1	-1	4	5
55142	27828	8.28	3328	1205	0	0	0	1	0	0	0	0	0	1	0	0	3	9
53319	28193	7747	3022	1221	0	0	0	1	0	0	0	0	0	1	0	0	3	9
54798	26073	8.51	3328	1.27	0	0	0	1	0	0	0	0	0	1	0	0	3	9
52647	25868	83225	28195	1568	0	0	0	1	0	0	0	0	0	1	0	0	3	9
55847	25325	78675	32705	1529	0	0	0	1	0	0	0	0	0	1	0	0	3	9
53964	26.72	77935	36495	1619	0	0	0	1	0	0	0	0	0	1	0	0	3	9
54755	25889	82195	27415	1171	0	0	0	1	0	0	0	0	0	1	0	0	3	9
54968	25447	80705	3156	1619	0	0	0	1	0	0	0	0	0	1	0	0	3	9
54042	26894	7722	4.05	1727	0	0	0	1	0	0	0	0	0	1	0	0	3	9
53786	25774	7565	3516	1619	0	0	0	1	0	0	0	0	0	1	0	0	3	9
54684	25281	7715	31475	1171	0	0	0	1	0	0	0	0	0	1	0	0	3	9
53516	26.23	78135	35925	1347	0	0	0	1	0	0	0	0	0	1	0	0	3	9
52542	26053	78315	3174	1851	0	0	0	1	0	0	0	0	0	1	0	0	3	9
55855	25696	8482	35025	1727	0	0	0	1	0	0	0	0	0	1	0	0	3	9
53.13	27074	7.92	3338	1462	0	0	0	1	0	0	0	0	0	1	0	0	3	9
55149	25472	78725	3342	1619	0	0	0	1	0	0	0	0	0	1	0	0	3	9
54022	26.84	7635	3654	2.54	0	0	0	1	0	0	0	0	0	1	0	0	3	9
46339	26897	88725	2871	1889	0	0	0	1	0	0	0	0	1	0	0	0	3	6
45597	28254	80315	39225	1494	0	0	0	1	0	0	0	0	1	0	0	0	3	6
47134	26.11	86085	3159	1652	0	0	0	1	0	0	0	0	1	0	0	0	3	6
46017	26741	8.93	3159	1944	0	0	0	1	0	0	0	0	1	0	0	0	3	6
46325	26993	89945	3208	2204	0	0	0	1	0	0	0	0	1	0	0	0	3	6
47103	27851	87705	3338	1896	0	0	0	1	0	0	0	0	1	0	0	0	3	6
46635	27653	9.06	3317	1958	0	0	0	1	0	0	0	0	1	0	0	0	3	6
46251	26.9	87055	28505	1811	0	0	0	1	0	0	0	0	1	0	0	0	3	6
46066	27456	83525	2955	1.62	0	0	0	1	0	0	0	0	1	0	0	0	3	6
46572	26332	8948	24985	1628	0	0	0	1	0	0	0	0	1	0	0	0	3	6
45535	26505	9216	3745	1811	0	0	0	1	0	0	0	0	1	0	0	0	3	6
46538	26769	93595	33275	1847	0	0	0	1	0	0	0	0	1	0	0	0	3	6
46297	26738	9428	31275	1847	0	0	0	1	0	0	0	0	1	0	0	0	3	6
44895	27391	8851	2.84	1.62	0	0	0	1	0	0	0	0	1	0	0	0	3	6
48393	26832	8956	35175	2131	0	0	0	1	0	0	0	0	1	0	0	0	3	6
46065	26389	95485	3027	1745	0	0	0	1	0	0	0	0	1	0	0	0	3	6
48646	26053	85415	24585	1811	0	0	0	1	0	0	0	0	1	0	0	0	3	6
47204	26467	91335	27615	1604	0	0	0	1	0	0	0	0	1	0	0	0	3	6
47077	26521	9423	30805	1944	0	0	0	1	0	0	0	0	1	0	0	0	3	6
46746	26871	9.16	2951	1896	0	0	0	1	0	0	0	0	1	0	0	0	3	6
48043	25536	96255	32135	1753	0	0	0	1	0	0	0	0	1	0	0	0	3	6
67678	30899	97605	41325	2257	0	0	0	1	0	0	0	0	1	0	0	0	4	10
68812	30741	94345	41055	2.83	0	0	0	1	0	0	0	0	1	0	0	0	4	10
66923	30695	99125	37775	3305	0	0	0	1	0	0	0	0	1	0	0	0	4	10
68209	30936	9451	46405	3433	0	0	0	1	0	0	0	0	1	0	0	0	4	10
68034	30315	96995	35435	2921	0	0	0	1	0	0	0	0	1	0	0	0	4	10
69914	31364	9293	41385	2515	0	0	0	1	0	0	0	0	1	0	0	0	4	10
68145	29.58	99535	38285	2898	0	0	0	1	0	0	0	0	1	0	0	0	4	10
65531	31819	10178	40315	2871	0	0	0	1	0	0	0	0	1	0	0	0	4	10
68218	30.44	9255	32585	2303	0	0	0	1	0	0	0	0	1	0	0	0	4	10
66113	30607	97415	34415	1847	0	0	0	1	0	0	0	0	1	0	0	0	4	10
65476	30584	9702	38785	2204	0	0	0	1	0	0	0	0	1	0	0	0	4	10
67895	30908	9429	3191	2392	0	0	0	1	0	0	0	0	1	0	0	0	4	10
68282	31029	92325	40225	2934	0	0	0	1	0	0	0	0	1	0	0	0	4	10
68758	30684	90915	39675	3117	0	0	0	1	0	0	0	0	1	0	0	0	4	10
69413	29686	94845	39705	2934	0	0	0	1	0	0	0	0	1	0	0	0	4	10
69295	30462	9476	4642	2759	0	0	0	1	0	0	0	0	1	0	0	0	4	10
68254	30218	9.48	3596	2468	0	0	0	1	0	0	0	0	1	0	0	0	4	10
69382	30152	9319	39715	2672	0	0	0	1	0	0	0	0	1	0	0	0	4	10
68066	30519	87735	3466	2.32	0	0	0	1	0	0	0	0	1	0	0	0	4	10
67097	31.21	94375	3.81	2769	0	0	0	1	0	0	0	0	1	0	0	0	4	10
69993	29823	96465	38045	2754	0	0	0	1	0	0	0	0	1	0	0	0	4	10
68081	30653	96305	3744	3117	0	0	0	1	0	0	0	0	1	0	0	0	4	10
67.34	30437	10334	29575	3027	0	0	0	1	0	0	0	0	1	0	0	0	4	10
69598	29801	101075	41395	2638	0	0	0	1	0	0	0	0	1	0	0	0	4	10
67314	30295	9947	4096	2.32	0	0	0	1	0	0	0	0	1	0	0	0	4	10
70399	30441	9132	4675	3095	0	0	0	1	0	0	0	0	1	0	0	0	4	10
56258	27118	81475	26735	1494	0	0	0	0	1	-1	-1	-1	-1	-1	-1	-1	4	14
55736	27089	86815	26785	1.79	0	0	0	0	1	-1	-1	-1	-1	-1	-1	-1	4	14
55638	25.73	81695	2907	1652	0	0	0	0	1	-1	-1	-1	-1	-1	-1	-1	4	14
56027	25182	8281	32915	1978	0	0	0	0	1	-1	-1	-1	-1	-1	-1	-1	4	14
56735	26288	86065	3259	1811	0	0	0	0	1	-1	-1	-1	-1	-1	-1	-1	4	14
55384	26134	7956	26345	1494	0	0	0	0	1	-1	-1	-1	-1	-1	-1	-1	4	14
55.8	26649	7736	3298	1306	0	0	0	0	1	-1	-1	-1	-1	-1	-1	-1	4	14
52735	26615	7681	2944	1394	0	0	0	0	1	-1	-1	-1	-1	-1	-1	-1	4	14
53729	26.21	7887	2437	1537	0	0	0	0	1	-1	-1	-1	-1	-1	-1	-1	4	14
52991	26306	7475	2308	1692	0	0	0	0	1	-1	-1	-1	-1	-1	-1	-1	4	14
55509	28563	7841	3694	3268	0	0	0	0	1	-1	-1	-1	-1	-1	-1	-1	2	15
58.71	32379	8499	45655	4292	0	0	0	0	1	-1	-1	-1	-1	-1	-1	-1	2	15
58636	30519	8885	39285	4325	0	0	0	0	1	-1	-1	-1	-1	-1	-1	-1	2	15
57202	32764	90005	40425	4823	0	0	0	0	1	-1	-1	-1	-1	-1	-1	-1	2	15
57481	32775	74585	49215	5334	0	0	0	0	1	-1	-1	-1	-1	-1	-1	-1	2	15
58102	32525	8052	4412	5578	0	0	0	0	1	-1	-1	-1	-1	-1	-1	-1	2	15
59188	31516	7997	47175	4408	0	0	0	0	1	-1	-1	-1	-1	-1	-1	-1	2	15
58.16	32235	83215	5.18	4725	0	0	0	0	1	-1	-1	-1	-1	-1	-1	-1	2	15
55072	32755	7642	4035	5023	0	0	0	0	1	-1	-1	-1	-1	-1	-1	-1	2	15
58146	32163	8634	42185	4885	0	0	0	0	1	-1	-1	-1	-1	-1	-1	-1	2	15
57799	30596	83795	44845	3898	0	0	0	0	1	-1	-1	-1	-1	-1	-1	-1	2	15
58947	29688	84185	36215	3898	0	0	0	0	1	-1	-1	-1	-1	-1	-1	-1	2	15
60388	33041	78895	39375	5023	0	0	0	0	1	-1	-1	-1	-1	-1	-1	-1	2	15
58464	32853	8336	3651	4235	0	0	0	0	1	-1	-1	-1	-1	-1	-1	-1	2	15
55.56	32435	73805	4352	4922	0	0	0	0	1	-1	-1	-1	-1	-1	-1	-1	2	15
57289	32596	8096	51275	4325	0	0	0	0	1	-1	-1	-1	-1	-1	-1	-1	2	15
58569	33137	81905	4421	4.67	0	0	0	0	1	-1	-1	-1	-1	-1	-1	-1	2	15
58981	31658	8409	4546	4657	0	0	0	0	1	-1	-1	-1	-1	-1	-1	-1	2	15
55968	32305	79595	47615	5119	0	0	0	0	1	-1	-1	-1	-1	-1	-1	-1	2	15
56777	32712	9862	3696	4835	0	0	0	0	1	-1	-1	-1	-1	-1	-1	-1	2	15
57788	31853	8953	36385	4587	0	0	0	0	1	-1	-1	-1	-1	-1	-1	-1	2	15
62024	30401	84185	42565	3506	0	0	0	0	1	-1	-1	-1	-1	-1	-1	-1	2	15
56698	29866	8139	38985	3506	0	0	0	0	1	-1	-1	-1	-1	-1	-1	-1	2	15
55855	30043	8.78	46075	5055	0	0	0	0	1	-1	-1	-1	-1	-1	-1	-1	2	15
57.67	32333	83335	38005	4435	0	0	0	0	1	-1	-1	-1	-1	-1	-1	-1	2	15
56617	33136	84445	50455	4622	0	0	0	0	1	-1	-1	-1	-1	-1	-1	-1	2	15
56947	31475	91795	4114	4835	0	0	0	0	1	-1	-1	-1	-1	-1	-1	-1	2	15
60772	31683	87535	4355	5019	0	0	0	0	1	-1	-1	-1	-1	-1	-1	-1	2	15
56513	32814	8661	4628	4738	0	0	0	0	1	-1	-1	-1	-1	-1	-1	-1	2	15
56509	33846	8864	4065	4192	0	0	0	0	1	-1	-1	-1	-1	-1	-1	-1	2	15
58249	31805	9308	5187	4738	0	0	0	0	1	-1	-1	-1	-1	-1	-1	-1	2	15
56462	32681	91105	46055	4967	0	0	0	0	1	-1	-1	-1	-1	-1	-1	-1	2	15
56504	31765	9067	41495	4856	0	0	0	0	1	-1	-1	-1	-1	-1	-1	-1	2	15
59.87	31.75	8319	4697	4334	0	0	0	0	1	-1	-1	-1	-1	-1	-1	-1	2	15
58589	33102	89105	4563	5436	0	0	0	0	1	-1	-1	-1	-1	-1	-1	-1	2	15
53217	29512	81685	31845	3695	0	0	0	0	1	0	0	1	0	0	0	0	2	15
51692	29338	8157	4059	3655	0	0	0	0	1	0	0	1	0	0	0	0	2	15
50071	28337	7823	3.45	4281	0	0	0	0	1	0	0	1	0	0	0	0	2	15
53197	27914	82945	36235	3.73	0	0	0	0	1	0	0	1	0	0	0	0	2	15
50717	28194	7263	34905	3889	0	0	0	0	1	0	0	1	0	0	0	0	2	15
53.25	28869	81115	38975	4241	0	0	0	0	1	0	0	1	0	0	0	0	2	15
52842	28568	84885	3.88	4449	0	0	0	0	1	0	0	1	0	0	0	0	2	15
55021	30164	77805	4469	4063	0	0	0	0	1	0	0	1	0	0	0	0	2	15
51362	29333	7781	4057	3726	0	0	0	0	1	0	0	1	0	0	0	0	2	15
52572	28577	77585	38965	4.29	0	0	0	0	1	0	0	1	0	0	0	0	2	15
51356	28321	70775	3859	3726	0	0	0	0	1	0	0	1	0	0	0	0	2	15
53287	28601	7336	51345	4.29	0	0	0	0	1	0	0	1	0	0	0	0	2	15
53775	27656	71735	4363	4054	0	0	0	0	1	0	0	1	0	0	0	0	2	15
55829	29.44	8103	43865	4718	0	0	0	0	1	0	0	1	0	0	0	0	2	15
53143	28361	74185	42735	3741	0	0	0	0	1	0	0	1	0	0	0	0	2	15
52009	27925	7309	47855	3726	0	0	0	0	1	0	0	1	0	0	0	0	2	15
54763	29002	7.6	4739	4054	0	0	0	0	1	0	0	1	0	0	0	0	2	15
52335	29333	7542	4226	4.08	0	0	0	0	1	0	0	1	0	0	0	0	2	15
50891	28214	7303	4345	4225	0	0	0	0	1	0	0	1	0	0	0	0	2	15
50626	27706	7071	48045	4378	0	0	0	0	1	0	0	1	0	0	0	0	2	15
52485	29173	7253	3.74	4724	0	0	0	0	1	0	0	1	0	0	0	0	2	15
53051	29279	7859	4308	4206	0	0	0	0	1	0	0	1	0	0	0	0	2	15
54.11	28821	79545	4265	4.14	0	0	0	0	1	0	0	1	0	0	0	0	2	15
51498	28803	71675	46455	4166	0	0	0	0	1	0	0	1	0	0	0	0	2	15
52831	28214	80555	45435	4225	0	0	0	0	1	0	0	1	0	0	0	0	2	15
55.38	28898	76685	3778	4051	0	0	0	0	1	0	0	1	0	0	0	0	2	15
52567	27384	7295	4548	3568	0	0	0	0	1	0	0	1	0	0	0	0	2	15
52402	28317	7104	39115	3942	0	0	0	0	1	0	0	1	0	0	0	0	2	15
50239	28.7	7.86	31675	3568	0	0	0	0	1	0	0	1	0	0	0	0	2	15
54841	28715	72325	43055	3902	0	0	0	0	1	0	0	1	0	0	0	0	2	15
53911	27104	67395	35025	2871	0	0	0	1	0	0	0	0	0	1	0	0	2	19
53175	27237	66705	31635	2106	0	0	0	1	0	0	0	0	0	1	0	0	2	19
54367	25904	69925	29275	2769	0	0	0	1	0	0	0	0	0	1	0	0	2	19
50591	26413	71235	2727	2597	0	0	0	1	0	0	0	0	0	1	0	0	2	19
51.23	28.03	70945	37405	2.43	0	0	0	1	0	0	0	0	0	1	0	0	2	19
52243	26583	6862	35815	2921	0	0	0	1	0	0	0	0	0	1	0	0	2	19
52.82	26896	6571	3571	2921	0	0	0	1	0	0	0	0	0	1	0	0	2	19
47351	27053	6517	27765	2478	0	0	0	1	0	0	0	0	0	1	0	0	2	19
54324	27258	6811	4204	2979	0	0	0	1	0	0	0	0	0	1	0	0	2	19
50877	27039	6973	35575	2898	0	0	0	1	0	0	0	0	0	1	0	0	2	19
51037	26.26	68955	3971	2921	0	0	0	1	0	0	0	0	0	1	0	0	2	19
53776	25071	59235	32895	2618	0	0	0	1	0	0	0	0	0	1	0	0	2	19
51597	27382	6288	32615	2871	0	0	0	1	0	0	0	0	0	1	0	0	2	19
53089	26346	6.23	31365	2885	0	0	0	1	0	0	0	0	0	1	0	0	2	19
50422	26984	68475	2934	2916	0	0	0	1	0	0	0	0	0	1	0	0	2	19
52682	26772	65795	40265	3336	0	0	0	1	0	0	0	0	0	1	0	0	2	19
49365	26573	70225	2375	2797	0	0	0	1	0	0	0	0	0	1	0	0	2	19
52634	25443	6594	3006	2759	0	0	0	1	0	0	0	0	0	1	0	0	2	19
52607	25746	69675	3734	2697	0	0	0	1	0	0	0	0	0	1	0	0	2	19
53044	26.13	67695	30465	2473	0	0	0	1	0	0	0	0	0	1	0	0	2	19
51401	26966	67345	3177	2885	0	0	0	1	0	0	0	0	0	1	0	0	2	19
52312	26013	71995	31305	2359	0	0	0	1	0	0	0	0	0	1	0	0	2	19
52461	25015	5905	31305	2478	0	0	0	1	0	0	0	0	0	1	0	0	2	19
52377	25977	66355	26395	2871	0	0	0	1	0	0	0	0	0	1	0	0	2	19
53923	25371	6963	32385	2106	0	0	0	1	0	0	0	0	0	1	0	0	2	19
60537	32643	10917	5221	4385	0	0	0	0	1	0	0	0	0	1	0	0	2	23
62256	32245	11138	45965	4015	0	0	0	0	1	0	0	0	0	1	0	0	2	23
62368	32845	10463	46765	4435	0	0	0	0	1	0	0	0	0	1	0	0	2	23
64867	32987	11044	51235	3862	0	0	0	0	1	0	0	0	0	1	0	0	2	23
63057	33315	115135	5264	4635	0	0	0	0	1	0	0	0	0	1	0	0	2	23
62978	32924	11518	50365	4259	0	0	0	0	1	0	0	0	0	1	0	0	2	23
63266	32698	11301	45125	3944	0	0	0	0	1	0	0	0	0	1	0	0	2	23
68.29	32241	12235	52595	3702	0	0	0	0	1	0	0	0	0	1	0	0	2	23
62023	33014	11733	45745	4259	0	0	0	0	1	0	0	0	0	1	0	0	2	23
64109	33041	11327	51445	3944	0	0	0	0	1	0	0	0	0	1	0	0	2	23
62105	32534	107645	49705	4035	0	0	0	0	1	0	0	0	0	1	0	0	2	23
62042	33374	110365	4511	4.04	0	0	0	0	1	0	0	0	0	1	0	0	2	23
63758	32045	11813	46495	3174	0	0	0	0	1	0	0	0	0	1	0	0	2	23
62902	33026	11857	44905	3734	0	0	0	0	1	0	0	0	0	1	0	0	2	23
60.96	33.65	11378	43255	3862	0	0	0	0	1	0	0	0	0	1	0	0	2	23
62968	33126	11054	4.34	4035	0	0	0	0	1	0	0	0	0	1	0	0	2	23
64858	32104	102635	4584	3985	0	0	0	0	1	0	0	0	0	1	0	0	2	23
62474	32845	114395	5064	4065	0	0	0	0	1	0	0	0	0	1	0	0	2	23
63556	32525	10817	47455	3.82	0	0	0	0	1	0	0	0	0	1	0	0	2	23
63957	32829	116445	45475	3686	0	0	0	0	1	0	0	0	0	1	0	0	2	23
60739	32645	10885	5274	3734	0	0	0	0	1	0	0	0	0	1	0	0	2	23
62621	33211	114955	4068	4325	0	0	0	0	1	0	0	0	0	1	0	0	2	23
64422	32075	109955	49875	3419	0	0	0	0	1	0	0	0	0	1	0	0	2	23
54418	29256	101535	33555	1811	0	0	0	0	1	0	0	0	0	1	0	0	2	24
52851	29378	9851	33935	1978	0	0	0	0	1	0	0	0	0	1	0	0	2	24
53064	29726	11082	31895	2452	0	0	0	0	1	0	0	0	0	1	0	0	2	24
53.09	29557	105455	28215	2473	0	0	0	0	1	0	0	0	0	1	0	0	2	24
52982	29995	9843	3406	2515	0	0	0	0	1	0	0	0	0	1	0	0	2	24
51819	29.51	10142	36615	2274	0	0	0	0	1	0	0	0	0	1	0	0	2	24
52533	29208	10346	32055	2049	0	0	0	0	1	0	0	0	0	1	0	0	2	24
53773	28407	11001	3243	2251	0	0	0	0	1	0	0	0	0	1	0	0	2	24
53.49	29728	10923	3284	1692	0	0	0	0	1	0	0	0	0	1	0	0	2	24
54448	29354	10.3	35035	2436	0	0	0	0	1	0	0	0	0	1	0	0	2	24
53218	28767	103035	34365	2162	0	0	0	0	1	0	0	0	0	1	0	0	2	24
55.1	28665	10891	2864	2436	0	0	0	0	1	0	0	0	0	1	0	0	2	24
52923	29128	104785	3313	2.03	0	0	0	0	1	0	0	0	0	1	0	0	2	24
55038	28581	105835	3.81	1529	0	0	0	0	1	0	0	0	0	1	0	0	2	24
53365	29.63	10.22	3461	2359	0	0	0	0	1	0	0	0	0	1	0	0	2	24
54261	28571	10805	27995	1847	0	0	0	0	1	0	0	0	0	1	0	0	2	24
53.6	29.71	101665	30505	2536	0	0	0	0	1	0	0	0	0	1	0	0	2	24
61953	30.24	87065	32885	2641	0	0	0	1	0	0	0	1	0	0	0	0	4	25
62601	29921	8125	4212	2789	0	0	0	1	0	0	0	1	0	0	0	0	4	25
62566	30.3	87315	3553	3506	0	0	0	1	0	0	0	1	0	0	0	0	4	25
64203	29134	88005	39085	3142	0	0	0	1	0	0	0	1	0	0	0	0	4	25
60348	32808	8994	3203	3136	0	0	0	1	0	0	0	1	0	0	0	0	4	25
68392	32579	8476	44415	3123	0	0	0	1	0	0	0	1	0	0	0	0	4	25
61055	29179	8435	37885	3268	0	0	0	1	0	0	0	1	0	0	0	0	4	25
62493	29128	82515	4121	2418	0	0	0	1	0	0	0	1	0	0	0	0	4	25
63.24	30326	85335	38145	2811	0	0	0	1	0	0	0	1	0	0	0	0	4	25
63575	30198	90345	4295	2875	0	0	0	1	0	0	0	1	0	0	0	0	4	25
62257	31291	84185	3341	2483	0	0	0	1	0	0	0	1	0	0	0	0	4	25
64276	29.55	89005	39215	3123	0	0	0	1	0	0	0	1	0	0	0	0	4	25
64398	30.3	89905	40215	2839	0	0	0	1	0	0	0	1	0	0	0	0	4	25
64696	28687	8742	3562	2341	0	0	0	1	0	0	0	1	0	0	0	0	4	25
64428	29487	98685	4.09	2875	0	0	0	1	0	0	0	1	0	0	0	0	4	25
64111	29235	9028	41845	3065	0	0	0	1	0	0	0	1	0	0	0	0	4	25
60722	28254	83155	39475	2701	0	0	0	1	0	0	0	1	0	0	0	0	4	25
64942	30754	9005	4228	3686	0	0	0	1	0	0	0	1	0	0	0	0	4	25
61431	28.88	9.44	3743	3071	0	0	0	1	0	0	0	1	0	0	0	0	4	25
62423	29477	8.56	37955	2618	0	0	0	1	0	0	0	1	0	0	0	0	4	25
67476	28.79	8.57	46295	2571	0	0	0	1	0	0	0	1	0	0	0	0	4	25
64454	28636	86665	3857	2618	0	0	0	1	0	0	0	1	0	0	0	0	4	25
61.16	28625	95705	3474	2442	0	0	0	1	0	0	0	1	0	0	0	0	4	25
62039	28662	84245	3961	2571	0	0	0	1	0	0	0	1	0	0	0	0	4	25
65545	29128	8925	4038	3123	0	0	0	1	0	0	0	1	0	0	0	0	4	25
62804	30732	93245	44685	2964	0	0	0	1	0	0	0	1	0	0	0	0	4	25
64285	28467	88245	3947	2839	0	0	0	1	0	0	0	1	0	0	0	0	4	25
63935	29428	8848	39175	3419	0	0	0	1	0	0	0	1	0	0	0	0	4	25
61612	29349	85565	40785	2679	0	0	0	1	0	0	0	1	0	0	0	0	4	25
64499	29793	10.51	41205	2853	0	0	0	1	0	0	0	1	0	0	0	0	4	25
64538	29266	9335	39885	3591	0	0	0	1	0	0	0	1	0	0	0	0	4	25
63097	28193	94555	4217	2641	0	0	0	1	0	0	0	1	0	0	0	0	4	25
62216	27638	92435	45525	2246	0	0	0	0	1	-1	-1	-1	-1	-1	-1	-1	3	27
60.3	27291	10082	48255	2456	0	0	0	0	1	-1	-1	-1	-1	-1	-1	-1	3	27
60579	27801	9.25	4322	2397	0	0	0	0	1	-1	-1	-1	-1	-1	-1	-1	3	27
60691	28265	9464	51985	2.55	0	0	0	0	1	-1	-1	-1	-1	-1	-1	-1	3	27
63262	28021	10358	37925	2381	0	0	0	0	1	-1	-1	-1	-1	-1	-1	-1	3	27
65326	28768	94395	4287	1962	0	0	0	0	1	-1	-1	-1	-1	-1	-1	-1	3	27
62504	27696	97485	43905	2.24	0	0	0	0	1	-1	-1	-1	-1	-1	-1	-1	3	27
63681	26608	9498	44705	2292	0	0	0	0	1	-1	-1	-1	-1	-1	-1	-1	3	27
64348	26351	10119	4586	1714	0	0	0	0	1	-1	-1	-1	-1	-1	-1	-1	3	27
63099	26998	93705	43655	2163	0	0	0	0	1	-1	-1	-1	-1	-1	-1	-1	3	27
61.48	27672	88505	42635	1962	0	0	0	0	1	-1	-1	-1	-1	-1	-1	-1	3	27
63026	27213	99065	4836	2461	0	0	0	0	1	-1	-1	-1	-1	-1	-1	-1	3	27
63559	26832	97795	42945	2326	0	0	0	0	1	-1	-1	-1	-1	-1	-1	-1	3	27
62179	26916	85675	23535	3.05	0	0	0	1	0	0	0	0	0	1	0	0	4	28
63334	27197	83035	24805	2643	0	0	0	1	0	0	0	0	0	1	0	0	4	28
59711	26751	8631	21445	2846	0	0	0	1	0	0	0	0	0	1	0	0	4	28
62083	26.91	9005	28355	3092	0	0	0	1	0	0	0	0	0	1	0	0	4	28
59463	28054	85595	26115	3061	0	0	0	1	0	0	0	0	0	1	0	0	4	28
61444	26312	7.81	2462	3018	0	0	0	1	0	0	0	0	0	1	0	0	4	28
58446	29.81	81095	29045	2655	0	0	0	1	0	0	0	0	0	1	0	0	4	28
59.65	28002	7592	2357	2846	0	0	0	1	0	0	0	0	0	1	0	0	4	28
59316	28404	82555	2845	2509	0	0	0	1	0	0	0	0	0	1	0	0	4	28
60014	27866	8579	27155	2935	0	0	0	1	0	0	0	0	0	1	0	0	4	28
60712	27332	84315	3448	2935	0	0	0	1	0	0	0	0	0	1	0	0	4	28
60929	29057	83505	29305	2675	0	0	0	1	0	0	0	0	0	1	0	0	4	28
61277	28807	8164	2748	3134	0	0	0	1	0	0	0	0	0	1	0	0	4	28
60.05	28803	9054	26745	2509	0	0	0	1	0	0	0	0	0	1	0	0	4	28
61293	26.58	81265	2.84	3106	0	0	0	1	0	0	0	0	0	1	0	0	4	28
60982	27584	8346	28045	2789	0	0	0	1	0	0	0	0	0	1	0	0	4	28
61064	26999	85745	24365	2965	0	0	0	1	0	0	0	0	0	1	0	0	4	28
61744	27742	8015	25455	3092	0	0	0	1	0	0	0	0	0	1	0	0	4	28
61715	25847	7282	3.67	2492	0	0	0	1	0	0	0	0	0	1	0	0	4	28
61526	27062	9116	35055	2801	0	0	0	1	0	0	0	0	0	1	0	0	4	28
59992	26914	8551	31695	3106	0	0	0	1	0	0	0	0	0	1	0	0	4	28
59685	27227	80345	28475	2754	0	0	0	1	0	0	0	0	0	1	0	0	4	28
57391	27469	84015	40665	2921	0	0	0	1	0	0	0	0	0	1	0	0	4	28

## Sheet: Table S2
										REPTree
Comparison of Parameters	Value	Critical.range	Diff Significance		Comparison of Algorithms	Value	Critical.range	Diff Significance		Algoritms	Diff Significance	AUC		Parameter's Combinations	Value	Critical.range	Diff Significance
	J48 algorithm (P < 0.0001)					MM+GL+H (P < 0.0001)					MM+GL+H				J48 algorithm
MM+GL+H vs MM+H	0.024	0.022	YES		J48 vs RandomT	0.035	0.026	YES		REPTree vs LMT	YES	LMT-0.999		MM+GL+H vs MM+H	0.024	0.022	YES
MM+GL+H vs MM+GL	0.004	0.019	NO		J48 vs REPTree algorithm	0.007	0.018	NO		REPTree vs Mvoting	NO	Mvoting-0.972		MM+GL+H vs MM+GL	0.004	0.019	NO
MM+GL+H vs MM	0.067	0.028	YES		J48 vs LMT	0.020	0.014	YES		REPTree vs REPTree	0	REPTree-0.986		MM+H vs MM+GL	0.020	0.023	NO
MM+H vs MM+GL	0.020	0.023	NO		J48 vs Mvoting	0.007	0.021	NO		REPTree vs RandomT	YES	RandomT-0.944
MM+H vs MM	0.043	0.031	YES		RandomT vs REPTree	0.042	0.025	YES		REPTree vs J48	NO	J48-0.979		REPTree algorithm	REPTree algorithm
MM+GL vs MM	0.063	0.029	YES		RandomT vs LMT	0.055	0.023	YES		Algoritms	Diff Significance	AUC		MM+GL+H vs MM+H	0.007	0.016	NO
Random tree algorithm (P < 0.0001)					RandomT vs Mvoting	0.028	0.028	YES			MM+H			MM+GL+H vs MM+GL	0.006	0.016	NO
MM+GL+H vs MM+H	0.014	0.030	NO		REPTree vs LMT	0.013	0.012	YES		REPTree vs LMT	YES	LMT-0.998		MM+H vs MM+GL	0.001	0.018	NO
MM+GL+H vs MM+GL	0.012	0.027	NO		REPTree vs Mvoting	0.014	0.020	NO		REPTree vs Mvoting	NO	Mvoting-0.957
MM+GL+H vs MM	0.027	0.032	NO		LMT vs Mvoting	0.027	0.016	YES		REPTree vs REPTree	0	REPTree-0.979
MM+H vs MM+GL	0.026	0.029	NO		MM+H (P < 0.0001)					REPTree vs RandomT	YES	RandomT-0.93
MM+H vs MM	0.013	0.033	NO		J48 vs RandomT	0.025	0.032	NO		REPTree vs J48	NO	J48-0.955
MM+GL vs MM	0.039	0.030	YES		J48 vs REPTree algorithm	0.024	0.025	NO		Algoritms	Diff Significance	AUC
REPTree algorithm (P < 0.0001)					J48 vs LMT	0.043	0.021	YES			MM+GL
MM+GL+H vs MM+H	0.007	0.016	NO		J48 vs Mvoting	0.002	0.028	NO		REPTree vs LMT	YES	LMT-0.999
MM+GL+H vs MM+GL	0.006	0.016	NO		RandomT vs REPTree	0.043	0.029	YES		REPTree vs Mvoting	NO	Mvoting-0.978
MM+GL+H vs MM	0.074	0.027	YES		RandomT vs LMT	0.068	0.025	YES		REPTree vs REPTree	0	REPTree-0.98
MM+H vs MM+GL	0.001	0.018	NO		RandomT vs Mvoting	0.027	0.032	NO		REPTree vs RandomT	YES	RandomT-0.956
MM+H vs MM	0.067	0.028	YES		REPTree vs LMT	0.019	0.015	YES		REPTree vs J48	NO	J48-0.975
MM+GL vs MM	0.068	0.028	YES		REPTree vs Mvoting	0.022	0.024	NO		Algoritms	Diff Significance	AUC
LMT algorithm (P < 0.0001)					LMT vs Mvoting	0.041	0.020	YES			MM
MM+GL+H vs MM+H	0.001	0.005	NO		MM+GL (P < 0.0001)					REPTree vs LMT	YES	LMT-0.958
MM+GL+H vs MM+GL	0.000	0.004	NO		J48 vs RandomT	0.019	0.025	NO		REPTree vs Mvoting	YES	Mvoting-0.949
MM+GL+H vs MM	0.041	0.018	YES		J48 vs REPTree algorithm	0.005	0.020	NO		REPTree vs REPTree	0	REPTree-0.912
MM+H vs MM+GL	0.001	0.005	NO		J48 vs LMT	0.024	0.016	YES		REPTree vs RandomT	NO	RandomT-0.917
MM+H vs MM	0.040	0.018	YES		J48 vs Mvoting	0.003	0.021	NO		REPTree vs J48	NO	J48-0.912
MM+GL vs MM	0.041	0.018	YES		RandomT vs REPTree	0.024	0.024	YES
Majory Voting (P < 0.0001)					RandomT vs LMT	0.043	0.020	YES
MM+GL+H vs MM+H	0.018	0.023	NO		RandomT vs Mvoting	0.022	0.025	NO
MM+GL+H vs MM+GL	0.006	0.020	NO		REPTree vs LMT	0.019	0.014	YES
MM+GL+H vs MM	0.023	0.024	NO		REPTree vs Mvoting	0.002	0.020	NO
MM+H vs MM+GL	0.021	0.022	NO		LMT vs Mvoting	0.021	0.015	YES
MM+H vs MM	0.008	0.027	NO		MM (P < 0.0001)
MM+GL vs MM	0.029	0.023	YES		J48 vs RandomT	0.005	0.039	NO
					J48 vs REPTree algorithm	0.000	0.039	NO
					J48 vs LMT	0.046	0.034	YES
					J48 vs Mvoting	0.037	0.035	YES
					RandomT vs REPTree	0.005	0.039	NO
					RandomT vs LMT	0.041	0.033	YES
					RandomT vs Mvoting	0.032	0.034	NO
					REPTree vs LMT	0.046	0.034	YES
					REPTree vs Mvoting	0.037	0.035	YES
					LMT vs Mvoting	0.009	0.029	NO

## Sheet: Table S3
MM + GL + H
J48 algorithm for MM + GL + H
a	b	c	d	e	f	g	h	i	j	k	l	m	n	o	p	q	r	s	t	u	v	w	x	y	z	aa	ab	<--	classified	as
21	0	0	0	0	0	0	0	0	0	0	0	0	0	0	0	0	0	0	0	0	0	0	0	0	0	0	0	|	a	=	1		TP	928
0	16	0	0	0	0	0	0	0	0	0	0	0	0	0	0	0	0	0	0	0	0	0	0	0	0	0	0	|	b	=	2		FP	35
0	0	19	0	0	0	0	0	0	0	0	0	0	0	0	0	0	0	0	0	0	0	0	0	0	0	0	0	|	c	=	3		TN	897
0	0	0	19	0	0	0	0	0	0	0	0	0	0	0	0	0	0	0	0	0	0	0	0	0	0	0	0	|	d	=	4		FN	33
0	0	0	0	12	0	0	0	0	0	0	0	0	4	0	0	0	0	0	0	0	0	0	0	0	0	0	0	|	e	=	5
0	0	0	0	0	78	0	0	0	0	0	3	0	0	0	0	0	0	0	0	1	0	0	0	0	0	0	0	|	f	=	6
0	0	0	0	0	0	28	0	0	0	0	2	0	0	0	0	0	0	0	0	3	0	0	0	0	0	0	0	|	g	=	7
0	0	0	0	0	0	0	34	0	0	0	0	0	0	0	0	0	0	1	0	0	0	0	0	0	0	0	0	|	h	=	8
0	0	0	0	0	0	0	0	17	0	0	0	0	0	0	0	0	0	0	0	0	0	0	0	0	0	0	0	|	i	=	9
0	0	0	0	0	0	0	0	0	26	0	0	0	0	0	0	0	0	0	0	0	0	0	0	0	0	0	0	|	j	=	10
0	0	0	0	0	0	0	0	0	0	54	0	0	0	0	0	0	0	0	0	0	0	0	0	6	0	0	0	|	k	=	11
0	0	0	0	0	2	3	0	0	0	0	54	0	0	0	0	0	0	0	0	2	0	0	0	0	0	0	0	|	l	=	12
0	0	0	0	0	0	0	0	0	0	0	0	26	0	0	0	0	0	0	5	0	0	0	0	0	0	0	0	|	m	=	13
0	0	0	0	3	0	0	0	0	0	0	0	0	7	0	0	0	0	0	0	0	0	0	0	0	0	0	0	|	n	=	14
0	0	0	0	0	0	0	0	0	0	0	0	0	0	62	0	2	0	0	0	0	1	0	0	0	0	0	0	|	o	=	15
0	0	0	0	0	0	0	0	0	0	0	0	0	0	0	60	0	0	0	0	0	0	0	0	0	0	0	0	|	p	=	16
0	0	0	0	0	0	0	0	0	0	0	0	0	0	1	0	41	0	0	0	0	0	0	0	0	0	0	0	|	q	=	17
0	0	0	0	0	0	0	0	0	0	0	0	0	0	0	0	0	33	0	1	0	0	0	0	0	0	0	0	|	r	=	18
0	0	0	0	0	0	0	0	0	0	0	0	0	0	0	0	0	0	51	4	0	0	0	0	0	0	0	0	|	s	=	19
0	0	0	0	0	0	0	0	0	0	0	0	6	0	0	0	0	0	3	53	0	0	0	0	0	0	0	0	|	t	=	20
0	0	0	0	0	1	4	0	0	0	0	4	0	0	0	0	0	0	0	0	21	0	0	0	0	0	0	0	|	u	=	21
0	0	0	0	0	0	0	0	0	0	0	0	0	0	0	0	0	0	0	0	0	34	0	0	0	0	0	0	|	v	=	22
0	0	0	0	0	0	0	0	0	0	0	0	0	0	0	0	0	0	0	0	0	0	23	0	0	0	0	0	|	w	=	23
0	0	0	0	0	0	0	0	0	0	0	0	0	0	0	0	0	0	0	0	0	0	0	17	0	0	0	0	|	x	=	24
0	0	0	0	0	0	0	0	0	0	6	0	0	0	0	0	0	0	0	0	0	0	0	0	26	0	0	0	|	y	=	25
0	0	0	0	0	0	0	0	0	0	0	0	0	0	0	0	0	0	0	0	0	0	0	0	0	60	0	0	|	z	=	26
0	0	0	0	0	0	0	0	0	0	0	0	0	0	0	0	0	0	0	0	0	0	0	0	0	0	13	0	|	aa	=	27
0	0	0	0	0	0	0	0	0	0	0	0	0	0	0	0	0	0	0	0	0	0	0	0	0	0	0	23	|	ab	=	28
RandomTree algorithm for MM + GL + H
a	b	c	d	e	f	g	h	i	j	k	l	m	n	o	p	q	r	s	t	u	v	w	x	y	z	aa	ab	<--	classified	as
18	2	0	0	0	0	0	0	0	0	0	0	0	0	0	0	0	0	0	0	0	0	0	1	0	0	0	0	|	a	=	1		TP	889
1	14	0	0	0	0	0	0	0	0	0	0	0	0	0	1	0	0	0	0	0	0	0	0	0	0	0	0	|	b	=	2		FP	61
0	0	17	0	1	0	0	0	0	0	0	0	0	0	0	0	0	0	0	0	0	0	0	0	0	0	1	0	|	c	=	3		TN	859
0	0	0	17	0	0	0	0	0	0	0	0	0	0	1	0	0	0	0	0	0	0	0	1	0	0	0	0	|	d	=	4		FN	46
0	0	0	0	9	0	0	0	0	0	0	0	0	7	0	0	0	0	0	0	0	0	0	0	0	0	0	0	|	e	=	5
0	0	0	0	0	72	0	0	0	2	2	3	0	0	0	0	0	0	0	0	2	0	0	0	1	0	0	0	|	f	=	6
0	0	0	0	0	0	24	0	0	0	0	4	0	0	0	0	0	0	0	0	5	0	0	0	0	0	0	0	|	g	=	7
0	0	0	0	0	0	0	32	0	0	0	0	1	0	0	0	0	0	0	2	0	0	0	0	0	0	0	0	|	h	=	8
0	0	0	0	0	1	0	0	16	0	0	0	0	0	0	0	0	0	0	0	0	0	0	0	0	0	0	0	|	i	=	9
0	0	0	0	0	0	0	0	0	26	0	0	0	0	0	0	0	0	0	0	0	0	0	0	0	0	0	0	|	j	=	10
0	0	0	0	0	0	0	2	0	0	49	0	0	0	0	0	0	0	0	0	0	0	0	0	9	0	0	0	|	k	=	11
0	0	0	0	0	3	3	0	0	0	0	52	0	0	0	0	0	0	0	0	3	0	0	0	0	0	0	0	|	l	=	12
0	0	0	0	0	0	0	0	0	0	0	0	26	0	0	0	0	1	1	3	0	0	0	0	0	0	0	0	|	m	=	13
0	0	0	0	4	0	0	0	0	0	0	0	0	6	0	0	0	0	0	0	0	0	0	0	0	0	0	0	|	n	=	14
0	0	0	0	0	0	0	0	0	0	0	0	0	0	63	0	2	0	0	0	0	0	0	0	0	0	0	0	|	o	=	15
0	0	0	0	0	0	0	0	0	0	0	0	0	0	1	58	1	0	0	0	0	0	0	0	0	0	0	0	|	p	=	16
0	0	0	0	0	0	0	0	0	0	0	0	0	0	0	2	40	0	0	0	0	0	0	0	0	0	0	0	|	q	=	17
0	0	0	0	0	0	0	1	0	0	0	0	2	0	0	0	0	30	0	1	0	0	0	0	0	0	0	0	|	r	=	18
0	0	0	0	0	0	0	0	0	0	0	0	0	0	1	0	0	0	51	3	0	0	0	0	0	0	0	0	|	s	=	19
0	0	0	0	0	0	0	1	0	0	0	0	2	0	0	0	0	0	3	56	0	0	0	0	0	0	0	0	|	t	=	20
0	0	0	0	0	1	1	0	0	0	1	5	0	0	0	0	0	0	0	0	22	0	0	0	0	0	0	0	|	u	=	21
0	0	0	0	0	0	0	1	0	0	0	0	0	0	0	0	0	0	0	0	0	33	0	0	0	0	0	0	|	v	=	22
0	0	0	0	0	0	0	0	0	0	0	0	0	0	1	0	0	0	0	0	0	0	22	0	0	0	0	0	|	w	=	23
0	0	0	0	0	0	0	0	0	0	0	0	0	0	0	0	0	0	0	0	0	1	0	16	0	0	0	0	|	x	=	24
0	0	0	0	0	0	0	0	0	0	5	0	0	0	0	0	0	0	0	0	0	0	0	0	27	0	0	0	|	y	=	25
0	0	0	0	0	0	0	0	0	0	0	0	0	0	0	0	0	0	0	0	0	1	0	0	0	59	0	0	|	z	=	26
0	0	2	0	0	0	0	0	0	0	0	0	0	0	0	0	0	0	0	0	0	0	0	0	0	0	11	0	|	aa	=	27
0	0	0	0	0	0	0	0	0	0	0	0	0	0	0	0	0	0	0	0	0	0	0	0	0	0	0	23	|	ab	=	28
REPTree algorithm for MM + GL + H
a	b	c	d	e	f	g	h	i	j	k	l	m	n	o	p	q	r	s	t	u	v	w	x	y	z	aa	ab	<--	classified	as
20	0	0	0	0	0	0	0	0	0	0	0	0	1	0	0	0	0	0	0	0	0	0	0	0	0	0	0	|	a	=	1		TP	906
0	16	0	0	0	0	0	0	0	0	0	0	0	0	0	0	0	0	0	0	0	0	0	0	0	0	0	0	|	b	=	2		FP	37
0	1	18	0	0	0	0	0	0	0	0	0	0	0	0	0	0	0	0	0	0	0	0	0	0	0	0	0	|	c	=	3		TN	876
0	0	0	15	0	0	0	0	0	0	0	0	0	0	1	0	3	0	0	0	0	0	0	0	0	0	0	0	|	d	=	4		FN	53
0	0	0	0	12	0	0	0	0	0	0	0	0	4	0	0	0	0	0	0	0	0	0	0	0	0	0	0	|	e	=	5
0	0	0	0	0	77	1	0	0	0	0	4	0	0	0	0	0	0	0	0	0	0	0	0	0	0	0	0	|	f	=	6
0	0	0	0	0	1	24	0	0	0	0	2	0	0	0	0	0	0	0	0	6	0	0	0	0	0	0	0	|	g	=	7
0	0	0	0	0	0	0	34	0	0	0	0	0	0	0	0	0	0	1	0	0	0	0	0	0	0	0	0	|	h	=	8
0	0	0	0	0	0	1	0	15	0	0	1	0	0	0	0	0	0	0	0	0	0	0	0	0	0	0	0	|	i	=	9
0	0	0	0	0	0	0	0	0	26	0	0	0	0	0	0	0	0	0	0	0	0	0	0	0	0	0	0	|	j	=	10
0	0	0	0	0	0	0	0	0	0	57	0	0	0	0	0	0	0	0	0	0	0	0	0	3	0	0	0	|	k	=	11
0	0	0	0	0	6	5	0	0	0	0	50	0	0	0	0	0	0	0	0	0	0	0	0	0	0	0	0	|	l	=	12
0	0	0	0	0	0	0	0	0	0	0	0	27	0	0	0	0	1	1	2	0	0	0	0	0	0	0	0	|	m	=	13
0	0	0	0	3	0	0	0	0	0	0	0	0	7	0	0	0	0	0	0	0	0	0	0	0	0	0	0	|	n	=	14
0	0	0	1	0	0	0	0	0	0	0	0	0	0	61	0	0	0	0	0	0	1	1	1	0	0	0	0	|	o	=	15
0	0	0	0	0	0	0	0	0	0	0	0	0	0	0	60	0	0	0	0	0	0	0	0	0	0	0	0	|	p	=	16
0	0	0	0	0	0	0	0	0	0	0	0	0	0	3	0	39	0	0	0	0	0	0	0	0	0	0	0	|	q	=	17
0	0	0	0	0	0	0	0	0	0	0	0	0	0	0	0	0	34	0	0	0	0	0	0	0	0	0	0	|	r	=	18
0	0	0	0	0	0	0	0	0	0	0	0	3	0	0	0	0	0	50	2	0	0	0	0	0	0	0	0	|	s	=	19
0	0	0	0	0	0	0	0	0	0	0	0	6	0	0	0	0	0	4	52	0	0	0	0	0	0	0	0	|	t	=	20
0	0	0	0	0	2	2	0	0	0	0	8	0	0	0	0	0	0	0	0	18	0	0	0	0	0	0	0	|	u	=	21
0	0	0	0	0	0	0	0	0	0	0	0	0	0	0	0	0	0	0	0	0	34	0	0	0	0	0	0	|	v	=	22
0	0	0	0	0	0	0	0	0	0	0	0	0	0	0	0	0	0	0	0	0	0	22	1	0	0	0	0	|	w	=	23
0	0	0	0	0	0	0	0	0	0	0	0	0	0	0	0	0	0	0	0	0	0	0	17	0	0	0	0	|	x	=	24
0	0	0	0	0	0	0	0	0	0	6	0	0	0	0	0	0	0	0	0	0	0	0	0	26	0	0	0	|	y	=	25
0	0	0	0	0	0	0	0	0	0	0	0	0	0	0	0	0	0	0	0	0	0	0	1	0	59	0	0	|	z	=	26
0	0	0	0	0	0	0	0	0	0	0	0	0	0	0	0	0	0	0	0	0	0	0	0	0	0	13	0	|	aa	=	27
0	0	0	0	0	0	0	0	0	0	0	0	0	0	0	0	0	0	0	0	0	0	0	0	0	0	0	23	|	ab	=	28
LMT algorithm for MM + GL + H
a	b	c	d	e	f	g	h	i	j	k	l	m	n	o	p	q	r	s	t	u	v	w	x	y	z	aa	ab	<--	classified	as
21	0	0	0	0	0	0	0	0	0	0	0	0	0	0	0	0	0	0	0	0	0	0	0	0	0	0	0	|	a	=	1		TP	960
0	16	0	0	0	0	0	0	0	0	0	0	0	0	0	0	0	0	0	0	0	0	0	0	0	0	0	0	|	b	=	2		FP	18
0	0	19	0	0	0	0	0	0	0	0	0	0	0	0	0	0	0	0	0	0	0	0	0	0	0	0	0	|	c	=	3		TN	927.857
0	0	0	19	0	0	0	0	0	0	0	0	0	0	0	0	0	0	0	0	0	0	0	0	0	0	0	0	|	d	=	4		FN	18
0	0	0	0	13	0	0	0	0	0	0	0	0	3	0	0	0	0	0	0	0	0	0	0	0	0	0	0	|	e	=	5
0	0	0	0	0	81	0	0	0	0	0	0	0	1	0	0	0	0	0	0	0	0	0	0	0	0	0	0	|	f	=	6
0	0	0	0	0	0	32	0	0	0	0	0	0	0	0	0	0	0	0	0	1	0	0	0	0	0	0	0	|	g	=	7
0	0	0	0	0	0	0	34	0	0	0	0	0	0	0	0	0	0	0	1	0	0	0	0	0	0	0	0	|	h	=	8
0	0	0	0	0	0	0	0	16	0	0	0	0	0	0	0	0	0	1	0	0	0	0	0	0	0	0	0	|	i	=	9
0	0	0	0	0	0	0	0	0	26	0	0	0	0	0	0	0	0	0	0	0	0	0	0	0	0	0	0	|	j	=	10
0	0	0	0	0	0	0	0	0	0	55	0	0	0	0	0	0	0	0	0	1	0	0	0	4	0	0	0	|	k	=	11
0	0	0	0	0	0	3	0	0	0	0	56	0	0	0	0	0	0	0	0	2	0	0	0	0	0	0	0	|	l	=	12
0	0	0	0	0	0	0	0	0	0	0	0	29	0	0	0	0	0	0	2	0	0	0	0	0	0	0	0	|	m	=	13
0	0	0	0	4	0	0	0	0	0	0	0	0	6	0	0	0	0	0	0	0	0	0	0	0	0	0	0	|	n	=	14
0	0	0	0	0	0	0	0	0	0	0	0	0	0	63	0	1	0	0	0	0	0	0	0	0	0	1	0	|	o	=	15
0	0	0	0	0	0	0	0	0	0	0	0	0	0	0	60	0	0	0	0	0	0	0	0	0	0	0	0	|	p	=	16
0	0	0	0	0	0	0	0	0	0	0	0	0	0	0	0	42	0	0	0	0	0	0	0	0	0	0	0	|	q	=	17
0	0	0	0	0	0	0	0	0	0	0	0	1	0	0	0	0	33	0	0	0	0	0	0	0	0	0	0	|	r	=	18
0	1	0	0	0	0	0	0	0	0	0	0	0	0	0	0	0	0	54	0	0	0	0	0	0	0	0	0	|	s	=	19
0	0	0	0	0	0	0	0	0	0	0	0	0	0	0	0	0	1	1	60	0	0	0	0	0	0	0	0	|	t	=	20
0	0	0	0	0	1	1	0	0	0	0	0	0	0	0	0	0	0	0	0	28	0	0	0	0	0	0	0	|	u	=	21
0	0	0	0	0	0	0	0	0	0	0	0	0	0	0	0	0	0	0	0	0	34	0	0	0	0	0	0	|	v	=	22
0	0	0	0	0	0	0	0	0	0	0	0	0	0	0	0	0	0	0	0	0	0	23	0	0	0	0	0	|	w	=	23
0	0	0	0	0	0	0	0	0	0	0	0	0	0	0	0	0	0	0	0	0	0	0	17	0	0	0	0	|	x	=	24
0	0	0	0	0	0	0	0	0	0	5	0	0	0	0	0	0	0	0	0	0	0	0	0	27	0	0	0	|	y	=	25
0	0	0	0	0	0	0	0	0	0	0	0	0	0	0	0	0	0	0	0	0	0	0	0	0	60	0	0	|	z	=	26
0	0	0	0	0	0	0	0	0	0	0	0	0	0	0	0	0	0	0	0	0	0	0	0	0	0	13	0	|	aa	=	27
0	0	0	0	0	0	0	0	0	0	0	0	0	0	0	0	0	0	0	0	0	0	0	0	0	0	0	23	|	ab	=	28
Majority Voting for MM + GL + H
a	b	c	d	e	f	g	h	i	j	k	l	m	n	o	p	q	r	s	t	u	v	w	x	y	z	aa	ab	<--	classified	as
21	0	0	0	0	0	0	0	0	0	0	0	0	0	0	0	0	0	0	0	0	0	0	0	0	0	0	0	|	a	=	1		TP	943
0	16	0	0	0	0	0	0	0	0	0	0	0	0	0	0	0	0	0	0	0	0	0	0	0	0	0	0	|	b	=	2		FP	24
0	0	19	0	0	0	0	0	0	0	0	0	0	0	0	0	0	0	0	0	0	0	0	0	0	0	0	0	|	c	=	3		TN	911
0	0	0	19	0	0	0	0	0	0	0	0	0	0	0	0	0	0	0	0	0	0	0	0	0	0	0	0	|	d	=	4		FN	29
0	0	0	0	12	0	0	0	0	0	0	0	0	4	0	0	0	0	0	0	0	0	0	0	0	0	0	0	|	e	=	5
0	0	0	0	0	80	0	0	0	0	0	2	0	0	0	0	0	0	0	0	0	0	0	0	0	0	0	0	|	f	=	6
0	0	0	0	0	0	27	0	0	0	0	1	0	0	0	0	0	0	0	0	5	0	0	0	0	0	0	0	|	g	=	7
0	0	0	0	0	0	0	35	0	0	0	0	0	0	0	0	0	0	0	0	0	0	0	0	0	0	0	0	|	h	=	8
0	0	0	0	0	0	0	0	17	0	0	0	0	0	0	0	0	0	0	0	0	0	0	0	0	0	0	0	|	i	=	9
0	0	0	0	0	0	0	0	0	26	0	0	0	0	0	0	0	0	0	0	0	0	0	0	0	0	0	0	|	j	=	10
0	0	0	0	0	0	0	0	0	0	55	0	0	0	0	0	0	0	0	0	0	0	0	0	5	0	0	0	|	k	=	11
0	0	0	0	0	1	4	0	0	0	0	56	0	0	0	0	0	0	0	0	0	0	0	0	0	0	0	0	|	l	=	12
0	0	0	0	0	0	0	0	0	0	0	0	26	0	0	0	0	1	1	3	0	0	0	0	0	0	0	0	|	m	=	13
0	0	0	0	4	0	0	0	0	0	0	0	0	6	0	0	0	0	0	0	0	0	0	0	0	0	0	0	|	n	=	14
0	0	0	0	0	0	0	0	0	0	0	0	0	0	63	0	1	0	0	0	0	1	0	0	0	0	0	0	|	o	=	15
0	0	0	0	0	0	0	0	0	0	0	0	0	0	0	60	0	0	0	0	0	0	0	0	0	0	0	0	|	p	=	16
0	0	0	0	0	0	0	0	0	0	0	0	0	0	1	0	41	0	0	0	0	0	0	0	0	0	0	0	|	q	=	17
0	0	0	0	0	0	0	0	0	0	0	0	1	0	0	0	0	33	0	0	0	0	0	0	0	0	0	0	|	r	=	18
0	0	0	0	0	0	0	0	0	0	0	0	0	0	0	0	0	0	55	0	0	0	0	0	0	0	0	0	|	s	=	19
0	0	0	0	0	0	0	0	0	0	0	0	2	0	0	0	0	0	3	57	0	0	0	0	0	0	0	0	|	t	=	20
0	0	0	0	0	1	2	0	0	0	0	5	0	0	0	0	0	0	0	0	22	0	0	0	0	0	0	0	|	u	=	21
0	0	0	0	0	0	0	0	0	0	0	0	0	0	0	0	0	0	0	0	0	34	0	0	0	0	0	0	|	v	=	22
0	0	0	0	0	0	0	0	0	0	0	0	0	0	0	0	0	0	0	0	0	0	23	0	0	0	0	0	|	w	=	23
0	0	0	0	0	0	0	0	0	0	0	0	0	0	0	0	0	0	0	0	0	0	0	17	0	0	0	0	|	x	=	24
0	0	0	0	0	0	0	0	0	0	5	0	0	0	0	0	0	0	0	0	0	0	0	0	27	0	0	0	|	y	=	25
0	0	0	0	0	0	0	0	0	0	0	0	0	0	0	0	0	0	0	0	0	0	0	0	0	60	0	0	|	z	=	26
0	0	0	0	0	0	0	0	0	0	0	0	0	0	0	0	0	0	0	0	0	0	0	0	0	0	13	0	|	aa	=	27
0	0	0	0	0	0	0	0	0	0	0	0	0	0	0	0	0	0	0	0	0	0	0	0	0	0	0	23	|	ab	=	28
MM + GL
J48 algorithm for MM + GL
a	b	c	d	e	f	g	h	i	j	k	l	m	n	o	p	q	r	s	t	u	v	w	x	y	z	aa	ab	<--	classified	as
21	0	0	0	0	0	0	0	0	0	0	0	0	0	0	0	0	0	0	0	0	0	0	0	0	0	0	0	|	a	=	1		TP	922
0	15	0	0	0	0	0	0	1	0	0	0	0	0	0	0	0	0	0	0	0	0	0	0	0	0	0	0	|	b	=	2		FP	37
0	0	19	0	0	0	0	0	0	0	0	0	0	0	0	0	0	0	0	0	0	0	0	0	0	0	0	0	|	c	=	3		TN	891
0	0	0	17	0	0	0	0	0	0	0	0	0	0	0	0	2	0	0	0	0	0	0	0	0	0	0	0	|	d	=	4		FN	37
0	0	0	0	12	0	0	0	0	0	0	0	0	4	0	0	0	0	0	0	0	0	0	0	0	0	0	0	|	e	=	5
0	0	0	0	0	81	0	0	0	0	0	0	0	0	0	0	0	0	0	0	1	0	0	0	0	0	0	0	|	f	=	6
0	0	0	0	0	0	25	0	0	0	0	5	0	0	0	0	0	0	0	0	3	0	0	0	0	0	0	0	|	g	=	7
0	0	0	0	0	0	0	35	0	0	0	0	0	0	0	0	0	0	0	0	0	0	0	0	0	0	0	0	|	h	=	8
0	0	0	0	0	0	0	0	17	0	0	0	0	0	0	0	0	0	0	0	0	0	0	0	0	0	0	0	|	i	=	9
0	0	0	0	0	0	0	0	0	26	0	0	0	0	0	0	0	0	0	0	0	0	0	0	0	0	0	0	|	j	=	10
0	0	0	0	0	0	0	0	0	0	54	0	0	0	0	0	0	0	0	0	0	0	0	0	6	0	0	0	|	k	=	11
0	0	0	0	0	0	2	0	0	0	0	55	0	0	0	2	0	0	0	0	2	0	0	0	0	0	0	0	|	l	=	12
0	0	0	0	0	0	0	0	0	0	0	0	29	0	0	0	0	0	0	2	0	0	0	0	0	0	0	0	|	m	=	13
0	0	0	0	3	0	0	0	0	0	0	0	0	7	0	0	0	0	0	0	0	0	0	0	0	0	0	0	|	n	=	14
0	0	0	0	0	0	0	0	0	0	0	0	0	0	64	0	0	0	1	0	0	0	0	0	0	0	0	0	|	o	=	15
0	0	0	0	0	0	0	0	0	0	0	1	0	0	0	58	0	0	0	0	1	0	0	0	0	0	0	0	|	p	=	16
0	0	0	0	0	0	0	0	0	0	0	0	0	0	2	0	39	0	1	0	0	0	0	0	0	0	0	0	|	q	=	17
0	0	0	0	0	0	0	0	0	0	0	0	0	0	0	0	0	33	0	1	0	0	0	0	0	0	0	0	|	r	=	18
0	0	0	1	0	0	0	0	0	0	0	0	0	0	0	0	1	0	48	4	0	0	1	0	0	0	0	0	|	s	=	19
0	0	0	0	0	0	0	0	0	0	0	0	6	0	0	0	0	0	2	54	0	0	0	0	0	0	0	0	|	t	=	20
0	0	0	0	0	0	7	0	0	0	0	4	0	0	0	0	0	0	0	0	19	0	0	0	0	0	0	0	|	u	=	21
0	0	0	0	0	0	0	0	0	0	0	0	0	0	0	0	0	0	0	0	0	34	0	0	0	0	0	0	|	v	=	22
0	0	0	0	0	0	0	0	0	0	0	0	0	0	0	0	0	0	0	0	0	1	22	0	0	0	0	0	|	w	=	23
0	0	0	0	0	0	0	1	0	0	0	0	0	0	0	0	0	0	0	0	0	0	0	16	0	0	0	0	|	x	=	24
0	0	0	0	0	0	0	0	0	0	6	0	0	0	0	0	0	0	0	0	0	0	0	0	26	0	0	0	|	y	=	25
0	0	0	0	0	0	0	0	0	0	0	0	0	0	0	0	0	0	0	0	0	0	0	0	0	60	0	0	|	z	=	26
0	0	0	0	0	0	0	0	0	0	0	0	0	0	0	0	0	0	0	0	0	0	0	0	0	0	13	0	|	aa	=	27
0	0	0	0	0	0	0	0	0	0	0	0	0	0	0	0	0	0	0	0	0	0	0	0	0	0	0	23	|	ab	=	28
RandomTree algorithm for MM + GL
a	b	c	d	e	f	g	h	i	j	k	l	m	n	o	p	q	r	s	t	u	v	w	x	y	z	aa	ab	<--	classified	as
19	1	0	0	0	0	0	0	1	0	0	0	0	0	0	0	0	0	0	0	0	0	0	0	0	0	0	0	|	a	=	1		TP	912
0	14	0	0	0	0	0	0	0	0	0	1	0	0	0	1	0	0	0	0	0	0	0	0	0	0	0	0	|	b	=	2		FP	45
0	0	18	0	0	0	0	0	0	0	0	0	0	0	0	0	0	0	0	0	0	0	0	0	0	0	1	0	|	c	=	3		TN	881
0	0	0	19	0	0	0	0	0	0	0	0	0	0	0	0	0	0	0	0	0	0	0	0	0	0	0	0	|	d	=	4		FN	39
0	0	0	0	13	0	0	0	0	0	0	0	0	2	0	0	0	0	0	0	0	0	0	0	0	0	1	0	|	e	=	5
1	0	0	0	0	80	0	0	0	0	0	0	0	0	0	1	0	0	0	0	0	0	0	0	0	0	0	0	|	f	=	6
0	0	0	0	0	0	26	0	0	0	0	2	0	0	0	0	0	0	0	0	5	0	0	0	0	0	0	0	|	g	=	7
0	0	0	0	0	0	0	33	0	0	0	0	0	0	0	0	0	0	0	2	0	0	0	0	0	0	0	0	|	h	=	8
0	0	0	0	0	0	0	0	17	0	0	0	0	0	0	0	0	0	0	0	0	0	0	0	0	0	0	0	|	i	=	9
0	0	0	0	0	0	0	0	0	25	0	0	0	0	0	0	0	0	0	0	0	0	0	0	0	0	0	1	|	j	=	10
1	0	0	0	0	0	0	0	0	0	54	0	0	0	0	0	0	0	0	1	1	1	1	0	1	0	0	0	|	k	=	11
0	1	0	0	0	2	3	0	0	0	0	48	1	0	0	1	0	0	0	1	4	0	0	0	0	0	0	0	|	l	=	12
0	0	0	0	0	0	0	1	0	0	0	0	28	0	0	0	0	0	0	2	0	0	0	0	0	0	0	0	|	m	=	13
0	0	0	0	2	0	0	0	0	0	0	0	0	8	0	0	0	0	0	0	0	0	0	0	0	0	0	0	|	n	=	14
0	0	1	0	0	0	0	0	0	0	0	0	0	0	60	0	1	0	0	0	0	1	1	1	0	0	0	0	|	o	=	15
0	1	0	0	0	0	0	0	0	0	0	1	0	0	0	56	0	0	0	1	1	0	0	0	0	0	0	0	|	p	=	16
0	0	0	1	0	0	0	0	0	0	0	0	0	0	0	0	40	0	0	0	0	0	0	0	0	1	0	0	|	q	=	17
0	0	0	0	0	0	0	1	0	0	0	0	2	0	0	0	0	30	0	1	0	0	0	0	0	0	0	0	|	r	=	18
0	0	0	0	0	0	0	0	0	0	0	0	0	0	0	0	1	0	53	0	0	0	0	1	0	0	0	0	|	s	=	19
0	0	0	0	0	0	0	2	0	0	0	0	1	0	0	0	1	1	1	54	0	1	0	0	0	1	0	0	|	t	=	20
0	0	0	0	0	0	1	0	0	0	0	2	0	0	0	0	0	0	0	0	27	0	0	0	0	0	0	0	|	u	=	21
0	0	0	0	0	0	0	0	0	0	0	0	0	0	0	0	0	0	0	0	0	33	0	0	1	0	0	0	|	v	=	22
0	0	0	0	0	0	0	0	0	1	0	0	0	0	0	0	0	0	0	0	0	0	22	0	0	0	0	0	|	w	=	23
0	0	0	0	0	0	0	0	0	0	0	0	0	0	0	0	0	0	0	0	0	0	0	17	0	0	0	0	|	x	=	24
0	0	0	0	0	0	0	0	0	0	5	0	0	0	0	0	0	0	1	0	0	0	0	0	26	0	0	0	|	y	=	25
0	0	0	0	0	0	0	0	0	0	0	0	0	0	0	0	0	0	0	1	0	0	0	0	0	59	0	0	|	z	=	26
0	0	1	0	1	0	0	0	0	0	0	0	0	0	0	0	0	0	0	0	0	0	0	0	0	0	11	0	|	aa	=	27
1	0	0	0	0	0	0	0	0	0	0	0	0	0	0	0	0	0	0	0	0	0	0	0	0	0	0	22	|	ab	=	28
REPTree algorithm for MM + GL
a	b	c	d	e	f	g	h	i	j	k	l	m	n	o	p	q	r	s	t	u	v	w	x	y	z	aa	ab	<--	classified	as
21	0	0	0	0	0	0	0	0	0	0	0	0	0	0	0	0	0	0	0	0	0	0	0	0	0	0	0	|	a	=	1		TP	887
0	14	0	0	0	2	0	0	0	0	0	0	0	0	0	0	0	0	0	0	0	0	0	0	0	0	0	0	|	b	=	2		FP	53
0	0	17	0	0	0	0	0	2	0	0	0	0	0	0	0	0	0	0	0	0	0	0	0	0	0	0	0	|	c	=	3		TN	857
0	0	0	12	0	0	0	0	0	0	0	0	0	0	0	0	5	0	0	1	0	0	0	1	0	0	0	0	|	d	=	4		FN	56
0	0	0	0	12	0	0	0	0	0	0	0	0	4	0	0	0	0	0	0	0	0	0	0	0	0	0	0	|	e	=	5
0	2	0	0	0	76	0	0	0	0	0	3	0	0	0	0	0	0	0	0	1	0	0	0	0	0	0	0	|	f	=	6
0	0	0	0	0	0	26	0	0	0	0	0	0	0	0	0	0	0	0	0	7	0	0	0	0	0	0	0	|	g	=	7
0	0	0	0	0	0	0	31	0	0	0	0	0	0	0	0	0	0	1	1	0	0	0	2	0	0	0	0	|	h	=	8
0	0	0	0	0	0	0	0	17	0	0	0	0	0	0	0	0	0	0	0	0	0	0	0	0	0	0	0	|	i	=	9
0	0	0	0	0	0	0	0	0	26	0	0	0	0	0	0	0	0	0	0	0	0	0	0	0	0	0	0	|	j	=	10
0	0	0	0	0	0	0	0	0	0	57	0	0	0	0	0	0	0	0	0	0	0	0	0	3	0	0	0	|	k	=	11
0	2	0	0	0	2	7	0	0	0	0	45	0	0	0	1	0	0	0	0	4	0	0	0	0	0	0	0	|	l	=	12
0	0	0	0	0	0	0	0	0	0	0	0	26	0	0	0	0	1	1	3	0	0	0	0	0	0	0	0	|	m	=	13
0	0	0	0	3	0	0	0	0	0	0	0	0	7	0	0	0	0	0	0	0	0	0	0	0	0	0	0	|	n	=	14
0	0	0	0	0	0	0	0	0	0	0	0	0	0	58	0	5	0	1	0	0	0	1	0	0	0	0	0	|	o	=	15
0	0	0	0	0	0	0	0	0	0	0	2	0	0	0	58	0	0	0	0	0	0	0	0	0	0	0	0	|	p	=	16
0	0	0	0	0	0	0	0	0	0	0	0	0	0	0	0	41	0	1	0	0	0	0	0	0	0	0	0	|	q	=	17
0	0	0	0	0	0	0	0	0	0	0	0	0	0	0	0	0	34	0	0	0	0	0	0	0	0	0	0	|	r	=	18
0	0	0	0	0	0	0	0	0	0	0	0	4	0	0	0	3	0	46	1	0	0	0	1	0	0	0	0	|	s	=	19
0	0	0	0	0	0	0	2	0	0	0	0	4	0	0	0	0	0	6	50	0	0	0	0	0	0	0	0	|	t	=	20
0	0	0	0	0	2	4	0	0	0	0	5	0	0	0	0	0	0	0	0	19	0	0	0	0	0	0	0	|	u	=	21
0	0	0	0	0	0	0	0	0	0	0	0	0	0	0	0	0	0	0	0	0	34	0	0	0	0	0	0	|	v	=	22
0	0	0	0	0	0	0	0	0	0	0	0	0	0	0	0	0	0	0	0	0	0	23	0	0	0	0	0	|	w	=	23
0	0	0	0	0	0	0	0	0	0	0	0	0	0	0	0	0	0	0	0	0	0	0	17	0	0	0	0	|	x	=	24
0	0	0	0	0	0	0	0	0	0	6	0	0	0	0	0	0	0	0	0	0	0	0	0	26	0	0	0	|	y	=	25
0	0	0	0	0	0	0	0	0	0	0	0	1	0	0	0	0	0	0	0	0	0	0	0	0	59	0	0	|	z	=	26
0	0	0	0	0	0	0	0	0	0	0	0	0	0	0	0	0	0	0	0	0	0	0	0	0	0	13	0	|	aa	=	27
1	0	0	0	0	0	0	0	0	0	0	0	0	0	0	0	0	0	0	0	0	0	0	0	0	0	0	22	|	ab	=	28
LMT algorithm for MM + GL
a	b	c	d	e	f	g	h	i	j	k	l	m	n	o	p	q	r	s	t	u	v	w	x	y	z	aa	ab	<--	classified	as
21	0	0	0	0	0	0	0	0	0	0	0	0	0	0	0	0	0	0	0	0	0	0	0	0	0	0	0	|	a	=	1		TP	963
0	16	0	0	0	0	0	0	0	0	0	0	0	0	0	0	0	0	0	0	0	0	0	0	0	0	0	0	|	b	=	2		FP	15
0	0	19	0	0	0	0	0	0	0	0	0	0	0	0	0	0	0	0	0	0	0	0	0	0	0	0	0	|	c	=	3		TN	931
0	0	0	19	0	0	0	0	0	0	0	0	0	0	0	0	0	0	0	0	0	0	0	0	0	0	0	0	|	d	=	4		FN	18
0	0	0	0	13	0	0	0	0	0	0	0	0	3	0	0	0	0	0	0	0	0	0	0	0	0	0	0	|	e	=	5
0	0	0	0	0	81	0	0	0	0	0	0	0	0	0	0	0	1	0	0	0	0	0	0	0	0	0	0	|	f	=	6
0	0	0	0	0	0	33	0	0	0	0	0	0	0	0	0	0	0	0	0	0	0	0	0	0	0	0	0	|	g	=	7
0	0	0	0	0	0	0	34	0	0	0	0	0	0	0	0	0	0	0	1	0	0	0	0	0	0	0	0	|	h	=	8
0	0	0	0	0	0	0	0	16	0	0	0	0	0	0	0	0	0	1	0	0	0	0	0	0	0	0	0	|	i	=	9
0	0	0	0	0	0	0	0	0	26	0	0	0	0	0	0	0	0	0	0	0	0	0	0	0	0	0	0	|	j	=	10
0	0	0	0	0	0	0	0	0	0	55	0	0	0	0	0	0	0	0	0	1	0	0	0	4	0	0	0	|	k	=	11
0	0	0	0	0	0	3	0	0	0	0	56	0	0	0	1	0	0	0	0	1	0	0	0	0	0	0	0	|	l	=	12
0	0	0	0	0	0	0	0	0	0	0	0	29	0	0	0	0	0	0	2	0	0	0	0	0	0	0	0	|	m	=	13
0	0	0	0	3	0	0	0	0	0	0	0	0	7	0	0	0	0	0	0	0	0	0	0	0	0	0	0	|	n	=	14
0	0	0	0	0	0	0	0	0	0	0	0	0	0	65	0	0	0	0	0	0	0	0	0	0	0	0	0	|	o	=	15
0	0	0	0	0	0	1	0	0	0	0	1	0	0	0	58	0	0	0	0	0	0	0	0	0	0	0	0	|	p	=	16
0	0	0	0	0	0	0	0	0	0	0	0	0	0	0	0	42	0	0	0	0	0	0	0	0	0	0	0	|	q	=	17
0	0	0	0	0	0	0	0	0	0	0	0	0	0	0	0	0	34	0	0	0	0	0	0	0	0	0	0	|	r	=	18
0	0	0	0	0	0	0	0	0	0	0	0	0	0	0	0	0	0	55	0	0	0	0	0	0	0	0	0	|	s	=	19
0	0	0	0	0	0	0	1	0	0	0	0	0	0	0	0	0	1	1	59	0	0	0	0	0	0	0	0	|	t	=	20
0	0	0	0	0	1	1	0	0	0	0	0	0	0	0	0	0	0	0	0	28	0	0	0	0	0	0	0	|	u	=	21
0	0	0	0	0	0	0	0	0	0	0	0	0	0	0	0	0	0	0	0	0	34	0	0	0	0	0	0	|	v	=	22
0	0	0	0	0	0	0	0	0	0	0	0	0	0	0	0	0	0	0	0	0	0	23	0	0	0	0	0	|	w	=	23
0	0	0	0	0	0	0	0	0	0	0	0	0	0	0	0	0	0	0	0	0	0	0	17	0	0	0	0	|	x	=	24
0	0	0	0	0	0	0	0	0	0	4	0	0	0	0	0	0	0	0	0	0	0	0	0	28	0	0	0	|	y	=	25
0	0	0	0	0	0	0	0	0	0	0	0	0	0	0	0	0	0	0	0	0	0	0	0	0	60	0	0	|	z	=	26
0	0	0	0	0	0	0	0	0	0	0	0	0	0	0	0	0	0	0	0	0	0	0	0	0	0	13	0	|	aa	=	27
1	0	0	0	0	0	0	0	0	0	0	0	0	0	0	0	0	0	0	0	0	0	0	0	0	0	0	22	|	ab	=	28
Majority Voting for MM + GL
a	b	c	d	e	f	g	h	i	j	k	l	m	n	o	p	q	r	s	t	u	v	w	x	y	z	aa	ab	<--	classified	as
21	0	0	0	0	0	0	0	0	0	0	0	0	0	0	0	0	0	0	0	0	0	0	0	0	0	0	0	|	a	=	1		TP	953
0	16	0	0	0	0	0	0	0	0	0	0	0	0	0	0	0	0	0	0	0	0	0	0	0	0	0	0	|	b	=	2		FP	19
0	0	19	0	0	0	0	0	0	0	0	0	0	0	0	0	0	0	0	0	0	0	0	0	0	0	0	0	|	c	=	3		TN	921
0	0	0	19	0	0	0	0	0	0	0	0	0	0	0	0	0	0	0	0	0	0	0	0	0	0	0	0	|	d	=	4		FN	24
0	0	0	0	12	0	0	0	0	0	0	0	0	4	0	0	0	0	0	0	0	0	0	0	0	0	0	0	|	e	=	5
0	0	0	0	0	82	0	0	0	0	0	0	0	0	0	0	0	0	0	0	0	0	0	0	0	0	0	0	|	f	=	6
0	0	0	0	0	0	30	0	0	0	0	0	0	0	0	0	0	0	0	0	3	0	0	0	0	0	0	0	|	g	=	7
0	0	0	0	0	0	0	35	0	0	0	0	0	0	0	0	0	0	0	0	0	0	0	0	0	0	0	0	|	h	=	8
0	0	0	0	0	0	0	0	17	0	0	0	0	0	0	0	0	0	0	0	0	0	0	0	0	0	0	0	|	i	=	9
0	0	0	0	0	0	0	0	0	26	0	0	0	0	0	0	0	0	0	0	0	0	0	0	0	0	0	0	|	j	=	10
0	0	0	0	0	0	0	0	0	0	55	0	0	0	0	0	0	0	0	0	0	0	0	0	5	0	0	0	|	k	=	11
0	0	0	0	0	1	4	0	0	0	0	54	0	0	0	1	0	0	0	0	1	0	0	0	0	0	0	0	|	l	=	12
0	0	0	0	0	0	0	0	0	0	0	0	29	0	0	0	0	0	0	2	0	0	0	0	0	0	0	0	|	m	=	13
0	0	0	0	3	0	0	0	0	0	0	0	0	7	0	0	0	0	0	0	0	0	0	0	0	0	0	0	|	n	=	14
0	0	0	0	0	0	0	0	0	0	0	0	0	0	63	0	1	0	0	0	0	0	1	0	0	0	0	0	|	o	=	15
0	0	0	0	0	0	0	0	0	0	0	1	0	0	0	59	0	0	0	0	0	0	0	0	0	0	0	0	|	p	=	16
0	0	0	0	0	0	0	0	0	0	0	0	0	0	0	0	42	0	0	0	0	0	0	0	0	0	0	0	|	q	=	17
0	0	0	0	0	0	0	0	0	0	0	0	0	0	0	0	0	34	0	0	0	0	0	0	0	0	0	0	|	r	=	18
0	0	0	0	0	0	0	0	0	0	0	0	1	0	0	0	1	0	52	0	0	0	0	1	0	0	0	0	|	s	=	19
0	0	0	0	0	0	0	0	0	0	0	0	1	0	0	0	0	0	1	60	0	0	0	0	0	0	0	0	|	t	=	20
0	0	0	0	0	0	5	0	0	0	0	1	0	0	0	0	0	0	0	0	24	0	0	0	0	0	0	0	|	u	=	21
0	0	0	0	0	0	0	0	0	0	0	0	0	0	0	0	0	0	0	0	0	34	0	0	0	0	0	0	|	v	=	22
0	0	0	0	0	0	0	0	0	0	0	0	0	0	0	0	0	0	0	0	0	0	23	0	0	0	0	0	|	w	=	23
0	0	0	0	0	0	0	0	0	0	0	0	0	0	0	0	0	0	0	0	0	0	0	17	0	0	0	0	|	x	=	24
0	0	0	0	0	0	0	0	0	0	5	0	0	0	0	0	0	0	0	0	0	0	0	0	27	0	0	0	|	y	=	25
0	0	0	0	0	0	0	0	0	0	0	0	0	0	0	0	0	0	0	0	0	0	0	0	0	60	0	0	|	z	=	26
0	0	0	0	0	0	0	0	0	0	0	0	0	0	0	0	0	0	0	0	0	0	0	0	0	0	13	0	|	aa	=	27
0	0	0	0	0	0	0	0	0	0	0	0	0	0	0	0	0	0	0	0	0	0	0	0	0	0	0	23	|	ab	=	28
MM + H
J48 algorithm for MM + H
a	b	c	d	e	f	g	h	i	j	k	l	m	n	o	p	q	r	s	t	u	v	w	x	y	z	aa	ab	<--	classified	as
20	0	0	0	1	0	0	0	0	0	0	0	0	0	0	0	0	0	0	0	0	0	0	0	0	0	0	0	|	a	=	1		TP	879
0	9	0	0	0	0	0	0	0	0	0	0	0	0	0	7	0	0	0	0	0	0	0	0	0	0	0	0	|	b	=	2		FP	62
0	0	19	0	0	0	0	0	0	0	0	0	0	0	0	0	0	0	0	0	0	0	0	0	0	0	0	0	|	c	=	3		TN	850
0	0	0	15	0	0	0	0	0	0	0	0	0	0	0	0	3	0	0	0	0	0	0	1	0	0	0	0	|	d	=	4		FN	55
1	0	0	0	11	0	0	0	0	0	0	0	0	4	0	0	0	0	0	0	0	0	0	0	0	0	0	0	|	e	=	5
0	0	0	0	0	77	1	0	0	0	0	4	0	0	0	0	0	0	0	0	0	0	0	0	0	0	0	0	|	f	=	6
0	0	0	0	0	0	27	0	1	0	0	2	0	0	0	0	0	0	0	0	3	0	0	0	0	0	0	0	|	g	=	7
0	0	0	0	0	0	0	34	0	0	0	0	0	0	0	0	0	0	1	0	0	0	0	0	0	0	0	0	|	h	=	8
0	0	0	0	0	0	1	0	7	0	0	9	0	0	0	0	0	0	0	0	0	0	0	0	0	0	0	0	|	i	=	9
0	0	0	0	0	0	0	0	0	25	0	0	0	0	0	0	0	0	0	0	0	0	0	0	1	0	0	0	|	j	=	10
0	0	0	0	0	0	0	0	0	0	56	0	0	0	0	0	0	0	0	0	0	0	0	0	4	0	0	0	|	k	=	11
0	0	0	0	0	5	4	0	9	0	0	42	0	0	0	0	0	0	0	0	1	0	0	0	0	0	0	0	|	l	=	12
0	0	0	0	0	0	0	0	0	0	0	0	26	0	0	0	0	0	0	5	0	0	0	0	0	0	0	0	|	m	=	13
1	0	0	0	2	0	0	0	0	0	0	0	0	7	0	0	0	0	0	0	0	0	0	0	0	0	0	0	|	n	=	14
0	0	0	1	0	0	0	0	0	0	0	0	0	0	59	0	0	0	0	0	0	0	4	1	0	0	0	0	|	o	=	15
0	5	0	0	0	0	0	0	0	0	0	0	0	0	0	55	0	0	0	0	0	0	0	0	0	0	0	0	|	p	=	16
0	0	0	1	0	0	0	0	0	0	0	0	0	0	1	0	40	0	0	0	0	0	0	0	0	0	0	0	|	q	=	17
0	0	0	0	0	0	0	0	0	0	0	0	0	0	0	0	0	33	0	1	0	0	0	0	0	0	0	0	|	r	=	18
0	0	0	0	0	0	0	0	0	0	0	0	0	0	0	0	0	0	49	6	0	0	0	0	0	0	0	0	|	s	=	19
0	0	0	0	0	0	0	0	0	0	0	0	6	0	0	0	0	0	1	55	0	0	0	0	0	0	0	0	|	t	=	20
0	0	0	0	0	3	2	0	0	0	0	2	0	0	0	0	0	0	0	0	23	0	0	0	0	0	0	0	|	u	=	21
0	0	0	0	0	0	0	0	0	0	0	0	0	0	0	0	0	0	0	0	0	34	0	0	0	0	0	0	|	v	=	22
0	0	0	0	0	0	0	0	0	0	0	0	0	0	0	0	0	0	0	0	0	1	22	0	0	0	0	0	|	w	=	23
0	0	0	0	0	0	0	0	0	0	0	0	0	0	0	0	0	0	0	0	0	0	0	17	0	0	0	0	|	x	=	24
0	0	0	0	0	0	0	0	0	2	5	0	0	0	0	0	0	0	0	0	0	0	0	0	23	0	0	2	|	y	=	25
0	0	0	0	0	0	0	0	0	0	0	0	0	0	0	0	0	0	0	0	0	0	0	0	0	60	0	0	|	z	=	26
0	0	0	0	0	0	0	0	0	0	0	0	0	0	0	0	0	0	0	0	0	0	0	0	0	0	13	0	|	aa	=	27
0	0	0	0	0	0	0	0	0	0	0	0	0	0	0	0	0	0	0	0	0	0	0	0	2	0	0	21	|	ab	=	28
RandomTree algorithm for MM + H
a	b	c	d	e	f	g	h	i	j	k	l	m	n	o	p	q	r	s	t	u	v	w	x	y	z	aa	ab	<--	classified	as
18	0	1	0	0	0	0	0	0	0	1	1	0	0	0	0	0	0	0	0	0	0	0	0	0	0	0	0	|	a	=	1		TP	863
1	10	0	1	0	0	0	0	0	0	0	0	0	0	0	4	0	0	0	0	0	0	0	0	0	0	0	0	|	b	=	2		FP	45
0	0	18	0	0	0	0	0	0	0	0	0	0	0	0	0	0	0	0	0	0	0	0	0	0	0	1	0	|	c	=	3		TN	834
1	0	0	15	0	0	0	0	0	0	0	0	0	0	1	0	1	0	0	0	0	1	0	0	0	0	0	0	|	d	=	4		FN	60
1	1	0	0	13	0	0	0	0	0	0	0	0	1	0	0	0	0	0	0	0	0	0	0	0	0	0	0	|	e	=	5
0	0	0	0	0	76	1	0	0	0	0	3	0	0	0	0	0	0	0	0	2	0	0	0	0	0	0	0	|	f	=	6
0	0	0	0	1	0	24	0	3	0	0	3	0	0	0	0	0	0	0	0	2	0	0	0	0	0	0	0	|	g	=	7
0	0	0	0	0	0	0	33	0	0	0	0	1	0	0	0	0	0	0	1	0	0	0	0	0	0	0	0	|	h	=	8
0	0	0	0	0	0	1	0	8	0	0	8	0	0	0	0	0	0	0	0	0	0	0	0	0	0	0	0	|	i	=	9
0	0	0	0	0	0	0	0	0	25	0	0	0	0	0	0	0	0	0	0	0	0	0	0	1	0	0	0	|	j	=	10
0	0	0	0	0	0	0	0	0	0	49	2	0	0	0	0	0	0	0	0	0	0	0	0	7	0	1	1	|	k	=	11
0	0	0	0	0	4	4	0	5	0	0	45	0	0	0	0	0	0	0	0	3	0	0	0	0	0	0	0	|	l	=	12
0	0	0	0	0	0	0	1	0	0	0	0	24	0	0	0	0	1	1	4	0	0	0	0	0	0	0	0	|	m	=	13
0	0	0	0	4	0	0	0	0	0	0	0	0	6	0	0	0	0	0	0	0	0	0	0	0	0	0	0	|	n	=	14
0	0	0	1	0	0	0	0	0	0	0	0	0	0	58	0	2	0	0	0	0	0	3	1	0	0	0	0	|	o	=	15
0	6	0	0	0	0	0	0	0	0	0	0	0	0	0	54	0	0	0	0	0	0	0	0	0	0	0	0	|	p	=	16
0	0	0	1	0	0	0	0	0	0	0	0	0	0	0	0	41	0	0	0	0	0	0	0	0	0	0	0	|	q	=	17
0	0	0	0	0	0	0	0	0	0	0	0	1	0	0	0	0	31	1	1	0	0	0	0	0	0	0	0	|	r	=	18
0	0	0	0	0	0	0	1	0	0	0	0	0	0	0	0	0	0	50	4	0	0	0	0	0	0	0	0	|	s	=	19
0	0	0	1	0	1	0	0	0	0	0	0	2	0	0	0	0	0	1	57	0	0	0	0	0	0	0	0	|	t	=	20
0	0	0	0	0	3	4	0	0	0	0	3	0	0	0	0	0	0	0	0	20	0	0	0	0	0	0	0	|	u	=	21
0	0	0	0	0	0	0	0	0	0	0	0	0	0	0	0	0	0	0	0	0	34	0	0	0	0	0	0	|	v	=	22
0	0	0	0	0	0	0	0	0	0	0	0	0	0	1	0	0	0	0	0	0	0	22	0	0	0	0	0	|	w	=	23
1	0	0	0	0	0	0	0	0	0	0	0	0	0	0	0	0	0	0	0	0	0	0	16	0	0	0	0	|	x	=	24
0	0	0	0	0	0	0	0	0	2	2	0	0	0	0	0	0	0	0	0	0	0	0	0	25	0	0	3	|	y	=	25
0	0	0	1	0	0	0	0	0	0	0	0	0	0	0	0	0	0	0	0	0	0	0	0	0	59	0	0	|	z	=	26
0	0	0	0	0	0	0	0	0	0	0	0	0	0	0	0	0	0	0	0	0	0	0	0	0	0	13	0	|	aa	=	27
0	0	0	0	0	0	1	0	0	0	2	0	0	0	0	0	0	0	0	0	0	0	0	0	1	0	0	19	|	ab	=	28
REPTree algorithm for MM + H
a	b	c	d	e	f	g	h	i	j	k	l	m	n	o	p	q	r	s	t	u	v	w	x	y	z	aa	ab	<--	classified	as
18	0	0	0	2	0	0	0	0	0	0	0	0	1	0	0	0	0	0	0	0	0	0	0	0	0	0	0	|	a	=	1		TP	856
0	10	0	0	0	0	0	0	0	0	0	0	0	0	0	6	0	0	0	0	0	0	0	0	0	0	0	0	|	b	=	2		FP	73
0	0	19	0	0	0	0	0	0	0	0	0	0	0	0	0	0	0	0	0	0	0	0	0	0	0	0	0	|	c	=	3		TN	827
0	0	0	13	0	0	0	0	0	0	0	0	0	0	1	0	5	0	0	0	0	0	0	0	0	0	0	0	|	d	=	4		FN	84
0	0	0	0	13	0	0	0	0	0	0	0	0	3	0	0	0	0	0	0	0	0	0	0	0	0	0	0	|	e	=	5
0	0	0	0	0	74	1	0	0	0	0	7	0	0	0	0	0	0	0	0	0	0	0	0	0	0	0	0	|	f	=	6
0	0	0	0	0	1	24	0	0	0	0	2	0	0	0	0	0	0	0	0	6	0	0	0	0	0	0	0	|	g	=	7
0	0	0	0	0	0	0	34	0	0	0	0	0	0	0	0	0	0	1	0	0	0	0	0	0	0	0	0	|	h	=	8
0	0	0	0	0	0	1	0	8	0	0	8	0	0	0	0	0	0	0	0	0	0	0	0	0	0	0	0	|	i	=	9
0	0	0	0	0	0	0	0	0	25	0	0	0	0	0	0	0	0	0	0	0	0	0	0	1	0	0	0	|	j	=	10
0	0	0	0	0	0	0	0	0	0	58	0	0	0	0	0	0	0	0	0	0	0	0	0	2	0	0	0	|	k	=	11
0	0	0	0	0	6	5	0	10	0	0	40	0	0	0	0	0	0	0	0	0	0	0	0	0	0	0	0	|	l	=	12
0	0	0	0	0	0	0	0	0	0	0	0	27	0	0	0	0	1	1	2	0	0	0	0	0	0	0	0	|	m	=	13
1	0	0	0	4	0	0	0	0	0	0	0	0	5	0	0	0	0	0	0	0	0	0	0	0	0	0	0	|	n	=	14
0	0	0	1	0	0	0	0	0	0	0	0	0	0	61	0	0	0	0	0	0	1	1	1	0	0	0	0	|	o	=	15
0	8	0	0	0	0	0	0	0	0	0	0	0	0	0	52	0	0	0	0	0	0	0	0	0	0	0	0	|	p	=	16
0	0	0	2	0	0	0	0	0	0	0	0	0	0	3	0	37	0	0	0	0	0	0	0	0	0	0	0	|	q	=	17
0	0	0	0	0	0	0	0	0	0	0	0	0	0	0	0	0	34	0	0	0	0	0	0	0	0	0	0	|	r	=	18
0	0	0	0	0	0	0	0	0	0	0	0	3	0	0	0	0	0	50	2	0	0	0	0	0	0	0	0	|	s	=	19
0	0	0	0	0	0	0	0	0	0	0	0	6	0	0	0	0	0	4	52	0	0	0	0	0	0	0	0	|	t	=	20
0	0	0	0	0	4	2	0	1	0	0	5	0	0	0	0	0	0	0	0	18	0	0	0	0	0	0	0	|	u	=	21
0	0	0	0	0	0	0	0	0	0	0	0	0	0	0	0	0	0	0	0	0	34	0	0	0	0	0	0	|	v	=	22
0	0	0	0	0	0	0	0	0	0	0	0	0	0	0	0	0	0	0	0	0	1	22	0	0	0	0	0	|	w	=	23
0	0	0	0	0	0	0	0	0	0	0	0	0	0	0	0	0	0	0	0	0	0	0	17	0	0	0	0	|	x	=	24
0	0	0	0	0	0	0	0	0	2	5	0	0	0	0	0	0	0	0	0	0	0	0	0	24	0	0	1	|	y	=	25
0	0	0	0	0	0	0	0	0	0	0	0	0	0	0	0	0	0	0	0	0	0	0	1	0	59	0	0	|	z	=	26
0	0	0	0	0	0	0	0	0	0	0	0	0	0	0	0	0	0	0	0	0	0	0	0	0	0	13	0	|	aa	=	27
0	0	0	0	0	0	0	0	0	0	0	0	0	0	0	0	0	0	0	0	0	0	0	0	8	0	0	15	|	ab	=	28
LMT algorithm for MM + H
a	b	c	d	e	f	g	h	i	j	k	l	m	n	o	p	q	r	s	t	u	v	w	x	y	z	aa	ab	<--	classified	as
20	0	1	0	0	0	0	0	0	0	0	0	0	0	0	0	0	0	0	0	0	0	0	0	0	0	0	0	|	a	=	1		TP	936
0	13	0	0	0	0	0	0	0	0	0	0	0	0	0	3	0	0	0	0	0	0	0	0	0	0	0	0	|	b	=	2		FP	33
0	0	18	0	0	0	0	0	0	0	0	1	0	0	0	0	0	0	0	0	0	0	0	0	0	0	0	0	|	c	=	3		TN	905
0	0	0	19	0	0	0	0	0	0	0	0	0	0	0	0	0	0	0	0	0	0	0	0	0	0	0	0	|	d	=	4		FN	27
0	0	0	0	14	0	0	0	0	0	0	0	0	2	0	0	0	0	0	0	0	0	0	0	0	0	0	0	|	e	=	5
0	0	0	0	0	78	0	1	0	0	0	2	0	1	0	0	0	0	0	0	0	0	0	0	0	0	0	0	|	f	=	6
0	0	0	0	0	0	31	0	0	0	0	0	0	0	0	0	0	0	0	0	2	0	0	0	0	0	0	0	|	g	=	7
0	0	0	0	0	0	0	34	0	0	0	0	0	0	0	0	0	0	0	1	0	0	0	0	0	0	0	0	|	h	=	8
0	0	0	0	0	0	1	0	5	0	0	11	0	0	0	0	0	0	0	0	0	0	0	0	0	0	0	0	|	i	=	9
0	0	0	0	0	0	0	0	0	25	0	0	0	0	0	0	0	0	0	0	0	0	0	0	1	0	0	0	|	j	=	10
0	0	0	0	0	0	0	0	0	0	56	0	0	0	0	0	0	0	0	0	1	0	0	0	3	0	0	0	|	k	=	11
0	0	0	0	0	2	4	0	2	0	0	51	0	0	0	0	0	0	0	0	2	0	0	0	0	0	0	0	|	l	=	12
0	0	0	0	0	0	0	0	0	0	0	0	30	0	0	0	0	0	0	1	0	0	0	0	0	0	0	0	|	m	=	13
0	0	0	0	3	0	0	0	0	0	0	0	0	7	0	0	0	0	0	0	0	0	0	0	0	0	0	0	|	n	=	14
0	0	0	0	0	0	0	0	0	0	0	0	0	0	65	0	0	0	0	0	0	0	0	0	0	0	0	0	|	o	=	15
0	2	0	0	0	0	0	0	0	0	0	0	0	0	0	58	0	0	0	0	0	0	0	0	0	0	0	0	|	p	=	16
0	0	0	0	0	0	0	0	0	0	0	0	0	0	0	0	42	0	0	0	0	0	0	0	0	0	0	0	|	q	=	17
0	0	0	0	0	0	0	0	0	0	0	0	1	0	0	0	0	33	0	0	0	0	0	0	0	0	0	0	|	r	=	18
0	0	0	0	0	0	0	0	0	0	0	0	0	0	0	0	0	0	55	0	0	0	0	0	0	0	0	0	|	s	=	19
0	0	0	0	0	0	0	0	0	0	0	0	0	0	0	0	0	1	1	60	0	0	0	0	0	0	0	0	|	t	=	20
0	0	0	0	0	1	1	0	0	0	0	0	0	0	0	0	0	0	0	0	28	0	0	0	0	0	0	0	|	u	=	21
0	0	0	0	0	0	0	0	0	0	0	0	0	0	0	0	0	0	0	0	0	34	0	0	0	0	0	0	|	v	=	22
0	0	0	0	0	0	0	0	0	0	0	0	0	0	0	0	0	0	0	0	0	0	23	0	0	0	0	0	|	w	=	23
0	0	0	0	0	0	0	0	0	0	0	0	0	0	0	0	0	0	0	0	0	0	0	17	0	0	0	0	|	x	=	24
0	0	0	0	0	0	0	0	0	1	4	0	0	0	0	0	0	0	0	0	0	0	0	0	27	0	0	0	|	y	=	25
0	0	0	0	0	0	0	0	0	0	0	0	0	0	0	0	0	0	0	0	0	0	0	0	0	60	0	0	|	z	=	26
0	0	0	0	0	0	0	0	0	0	0	0	0	0	0	0	0	0	0	0	0	0	0	0	0	0	13	0	|	aa	=	27
0	0	0	0	0	0	0	0	0	0	2	0	0	0	0	0	0	0	0	0	0	0	0	0	1	0	0	20	|	ab	=	28
Majority Voting for MM + H
a	b	c	d	e	f	g	h	i	j	k	l	m	n	o	p	q	r	s	t	u	v	w	x	y	z	aa	ab	<--	classified	as
21	0	0	0	0	0	0	0	0	0	0	0	0	0	0	0	0	0	0	0	0	0	0	0	0	0	0	0	|	a	=	1		TP	915
0	12	0	0	0	0	0	0	0	0	0	0	0	0	0	4	0	0	0	0	0	0	0	0	0	0	0	0	|	b	=	2		FP	42
0	0	19	0	0	0	0	0	0	0	0	0	0	0	0	0	0	0	0	0	0	0	0	0	0	0	0	0	|	c	=	3		TN	884
0	0	0	16	0	0	0	0	0	0	0	0	0	0	0	0	3	0	0	0	0	0	0	0	0	0	0	0	|	d	=	4		FN	39
0	0	0	0	12	0	0	0	0	0	0	0	0	4	0	0	0	0	0	0	0	0	0	0	0	0	0	0	|	e	=	5
0	0	0	0	0	79	1	0	0	0	0	2	0	0	0	0	0	0	0	0	0	0	0	0	0	0	0	0	|	f	=	6
0	0	0	0	0	0	29	0	1	0	0	1	0	0	0	0	0	0	0	0	2	0	0	0	0	0	0	0	|	g	=	7
0	0	0	0	0	0	0	35	0	0	0	0	0	0	0	0	0	0	0	0	0	0	0	0	0	0	0	0	|	h	=	8
0	0	0	0	0	0	1	0	7	0	0	9	0	0	0	0	0	0	0	0	0	0	0	0	0	0	0	0	|	i	=	9
0	0	0	0	0	0	0	0	0	25	0	0	0	0	0	0	0	0	0	0	0	0	0	0	1	0	0	0	|	j	=	10
0	0	0	0	0	0	0	0	0	0	57	0	0	0	0	0	0	0	0	0	0	0	0	0	3	0	0	0	|	k	=	11
0	0	0	0	0	4	5	0	3	0	0	49	0	0	0	0	0	0	0	0	0	0	0	0	0	0	0	0	|	l	=	12
0	0	0	0	0	0	0	0	0	0	0	0	28	0	0	0	0	1	0	2	0	0	0	0	0	0	0	0	|	m	=	13
0	0	0	0	3	0	0	0	0	0	0	0	0	7	0	0	0	0	0	0	0	0	0	0	0	0	0	0	|	n	=	14
0	0	0	0	0	0	0	0	0	0	0	0	0	0	61	0	1	0	0	0	0	0	2	1	0	0	0	0	|	o	=	15
0	5	0	0	0	0	0	0	0	0	0	0	0	0	0	55	0	0	0	0	0	0	0	0	0	0	0	0	|	p	=	16
0	0	0	0	0	0	0	0	0	0	0	0	0	0	1	0	41	0	0	0	0	0	0	0	0	0	0	0	|	q	=	17
0	0	0	0	0	0	0	0	0	0	0	0	1	0	0	0	0	33	0	0	0	0	0	0	0	0	0	0	|	r	=	18
0	0	0	0	0	0	0	0	0	0	0	0	0	0	0	0	0	0	53	2	0	0	0	0	0	0	0	0	|	s	=	19
0	0	0	0	0	0	0	0	0	0	0	0	1	0	0	0	0	0	1	60	0	0	0	0	0	0	0	0	|	t	=	20
0	0	0	0	0	3	1	0	0	0	0	1	0	0	0	0	0	0	0	0	25	0	0	0	0	0	0	0	|	u	=	21
0	0	0	0	0	0	0	0	0	0	0	0	0	0	0	0	0	0	0	0	0	34	0	0	0	0	0	0	|	v	=	22
0	0	0	0	0	0	0	0	0	0	0	0	0	0	0	0	0	0	0	0	0	0	23	0	0	0	0	0	|	w	=	23
0	0	0	0	0	0	0	0	0	0	0	0	0	0	0	0	0	0	0	0	0	0	0	17	0	0	0	0	|	x	=	24
0	0	0	0	0	0	0	0	0	1	5	0	0	0	0	0	0	0	0	0	0	0	0	0	24	0	0	2	|	y	=	25
0	0	0	0	0	0	0	0	0	0	0	0	0	0	0	0	0	0	0	0	0	0	0	0	0	60	0	0	|	z	=	26
0	0	0	0	0	0	0	0	0	0	0	0	0	0	0	0	0	0	0	0	0	0	0	0	0	0	13	0	|	aa	=	27
0	0	0	0	0	0	1	0	0	0	0	0	0	0	0	0	0	0	0	0	0	0	0	0	2	0	0	20	|	ab	=	28
Confusion Matrices for MM
J48 algorithm for MM
a	b	c	d	e	f	g	h	i	j	k	l	m	n	o	p	q	r	s	t	u	v	w	x	y	z	aa	ab	<--	classified	as
20	0	0	0	0	0	0	0	0	0	0	0	0	1	0	0	0	0	0	0	0	0	0	0	0	0	0	0	|	a	=	1		TP	842
0	7	0	0	0	1	0	0	0	0	0	0	0	0	0	8	0	0	0	0	0	0	0	0	0	0	0	0	|	b	=	2		FP	73
0	0	14	0	0	0	0	0	1	0	0	3	0	0	0	0	0	0	0	0	1	0	0	0	0	0	0	0	|	c	=	3		TN	814
0	0	0	12	0	0	0	0	0	0	0	0	0	0	1	0	2	0	3	1	0	0	0	0	0	0	0	0	|	d	=	4		FN	81
0	0	0	0	11	0	0	0	0	0	0	0	0	5	0	0	0	0	0	0	0	0	0	0	0	0	0	0	|	e	=	5
0	4	0	0	0	75	0	0	0	0	0	2	0	0	0	0	0	0	0	0	1	0	0	0	0	0	0	0	|	f	=	6
0	0	1	0	0	0	25	0	2	0	0	2	0	0	0	0	0	0	0	0	3	0	0	0	0	0	0	0	|	g	=	7
0	0	0	0	0	0	0	33	0	0	0	0	0	0	0	0	0	0	1	0	0	0	0	1	0	0	0	0	|	h	=	8
0	0	0	0	0	0	1	0	6	0	0	10	0	0	0	0	0	0	0	0	0	0	0	0	0	0	0	0	|	i	=	9
0	0	0	0	0	0	0	0	0	25	0	0	0	0	0	0	0	0	0	0	0	0	0	0	1	0	0	0	|	j	=	10
1	0	0	0	3	0	0	0	0	0	54	0	0	0	0	0	0	0	0	0	0	0	0	0	2	0	0	0	|	k	=	11
0	0	0	0	0	5	5	0	8	0	0	40	0	0	0	2	0	0	0	0	1	0	0	0	0	0	0	0	|	l	=	12
0	0	0	3	0	0	0	0	0	0	0	0	25	0	0	0	0	0	0	3	0	0	0	0	0	0	0	0	|	m	=	13
1	0	0	0	3	0	0	0	0	0	0	0	0	6	0	0	0	0	0	0	0	0	0	0	0	0	0	0	|	n	=	14
0	0	0	3	0	0	0	0	0	0	0	0	0	0	61	0	0	0	0	0	0	0	1	0	0	0	0	0	|	o	=	15
0	6	0	0	0	0	0	0	0	0	0	0	0	0	0	54	0	0	0	0	0	0	0	0	0	0	0	0	|	p	=	16
0	0	0	1	0	0	0	0	0	0	0	0	0	0	0	0	39	0	2	0	0	0	0	0	0	0	0	0	|	q	=	17
0	0	0	0	0	0	0	0	0	0	0	0	0	0	0	0	0	33	0	1	0	0	0	0	0	0	0	0	|	r	=	18
0	0	0	0	0	0	0	0	0	0	0	0	1	0	1	0	2	0	43	5	0	2	0	1	0	0	0	0	|	s	=	19
0	0	0	0	0	0	0	2	0	0	0	0	2	0	0	0	0	0	5	53	0	0	0	0	0	0	0	0	|	t	=	20
0	1	0	0	0	3	5	0	0	0	0	1	0	0	0	0	0	0	0	0	20	0	0	0	0	0	0	0	|	u	=	21
0	0	0	0	0	0	0	0	0	0	0	0	0	0	0	0	0	0	0	0	0	34	0	0	0	0	0	0	|	v	=	22
0	0	0	0	0	0	0	0	0	0	0	0	0	0	0	0	0	0	0	0	0	0	23	0	0	0	0	0	|	w	=	23
0	0	0	0	0	0	0	1	0	0	0	0	0	0	0	0	0	0	0	0	0	0	0	16	0	0	0	0	|	x	=	24
0	0	0	0	0	0	0	0	0	2	4	0	0	0	0	0	0	0	0	0	0	0	0	0	23	0	0	3	|	y	=	25
0	0	0	0	0	0	0	0	0	0	0	0	0	0	0	0	0	0	0	1	0	0	0	0	0	59	0	0	|	z	=	26
0	0	2	0	0	0	0	0	0	0	0	1	0	0	0	0	0	0	0	0	0	0	0	0	0	0	10	0	|	aa	=	27
0	0	0	0	0	0	0	0	0	0	0	0	0	0	0	0	0	0	0	0	0	0	0	0	2	0	0	21	|	ab	=	28
RandomTree algorithm for MM
a	b	c	d	e	f	g	h	i	j	k	l	m	n	o	p	q	r	s	t	u	v	w	x	y	z	aa	ab	<--	classified	as
12	0	0	1	0	1	0	0	0	0	3	0	0	2	0	0	0	0	0	0	1	0	0	0	0	0	0	1	|	a	=	1		TP	819
0	7	0	0	0	2	0	0	1	0	0	0	0	0	0	6	0	0	0	0	0	0	0	0	0	0	0	0	|	b	=	2		FP	103
0	0	14	0	0	0	0	0	1	0	2	2	0	0	0	0	0	0	0	0	0	0	0	0	0	0	0	0	|	c	=	3		TN	792
0	1	0	14	0	0	0	0	0	0	0	0	0	0	1	0	0	0	2	1	0	0	0	0	0	0	0	0	|	d	=	4		FN	74
1	0	0	0	10	0	0	0	1	0	0	0	0	3	0	0	0	0	0	0	0	0	0	0	0	0	0	1	|	e	=	5
2	0	0	0	0	73	0	0	0	0	0	5	0	0	0	0	0	1	0	0	1	0	0	0	0	0	0	0	|	f	=	6
0	0	0	0	1	0	24	0	1	0	0	2	0	0	0	0	0	0	0	0	5	0	0	0	0	0	0	0	|	g	=	7
0	0	0	0	0	0	0	30	0	0	0	1	0	0	0	0	0	0	0	1	1	0	0	1	0	1	0	0	|	h	=	8
0	0	1	0	0	1	1	0	6	0	0	7	0	0	0	0	0	0	0	0	1	0	0	0	0	0	0	0	|	i	=	9
0	0	0	0	0	0	0	0	0	20	2	0	0	0	0	0	0	0	0	0	0	0	0	0	4	0	0	0	|	j	=	10
1	0	1	0	2	0	0	0	0	0	49	0	0	0	0	0	0	0	0	0	0	0	0	0	6	0	0	1	|	k	=	11
1	0	2	0	0	3	5	0	0	0	0	43	0	2	0	4	0	0	0	0	1	0	0	0	0	0	0	0	|	l	=	12
0	0	0	0	0	0	0	0	0	0	0	0	26	0	0	0	0	0	0	5	0	0	0	0	0	0	0	0	|	m	=	13
0	0	0	0	6	0	0	0	0	0	0	0	0	4	0	0	0	0	0	0	0	0	0	0	0	0	0	0	|	n	=	14
1	0	0	0	0	0	0	0	0	0	0	0	0	0	59	0	1	0	2	0	0	0	1	0	1	0	0	0	|	o	=	15
0	3	0	0	0	0	0	0	0	0	0	0	0	0	0	54	0	0	0	2	1	0	0	0	0	0	0	0	|	p	=	16
0	0	0	0	0	0	0	0	0	0	0	0	0	0	1	0	40	0	1	0	0	0	0	0	0	0	0	0	|	q	=	17
0	0	0	0	0	0	0	0	0	0	0	0	1	0	0	0	0	33	0	0	0	0	0	0	0	0	0	0	|	r	=	18
0	0	0	1	0	0	0	0	0	0	0	0	0	0	0	0	2	0	44	5	0	3	0	0	0	0	0	0	|	s	=	19
0	0	0	2	0	0	0	2	0	0	0	0	2	0	0	0	0	1	1	54	0	0	0	0	0	0	0	0	|	t	=	20
1	1	1	0	0	2	2	0	0	0	0	2	0	0	0	0	0	0	0	1	20	0	0	0	0	0	0	0	|	u	=	21
0	0	0	1	0	0	0	0	0	0	0	0	0	0	0	0	0	0	0	0	0	33	0	0	0	0	0	0	|	v	=	22
0	0	0	0	0	0	0	0	0	0	0	0	0	0	1	0	0	0	0	0	0	0	22	0	0	0	0	0	|	w	=	23
0	0	0	0	0	0	0	1	0	0	0	0	0	0	0	0	0	0	0	1	0	0	0	15	0	0	0	0	|	x	=	24
0	0	0	0	0	0	0	0	0	1	5	0	0	0	0	0	0	0	0	0	0	0	0	0	25	0	0	1	|	y	=	25
0	0	0	1	0	0	0	0	0	0	0	0	0	0	0	0	0	0	0	1	0	0	0	0	0	58	0	0	|	z	=	26
0	0	0	0	0	0	0	0	0	1	0	0	0	0	0	0	0	0	0	0	0	0	0	0	1	0	11	0	|	aa	=	27
0	0	0	0	0	0	1	0	0	0	1	0	0	0	0	0	0	0	0	0	0	0	0	0	2	0	0	19	|	ab	=	28
REPTree algorithm for MM
a	b	c	d	e	f	g	h	i	j	k	l	m	n	o	p	q	r	s	t	u	v	w	x	y	z	aa	ab	<--	classified	as
16	0	0	0	1	0	0	0	0	0	3	0	0	1	0	0	0	0	0	0	0	0	0	0	0	0	0	0	|	a	=	1		TP	840
0	7	0	0	0	2	0	0	0	0	0	1	0	0	0	6	0	0	0	0	0	0	0	0	0	0	0	0	|	b	=	2		FP	75
0	0	16	0	0	0	1	0	0	0	0	2	0	0	0	0	0	0	0	0	0	0	0	0	0	0	0	0	|	c	=	3		TN	812
0	0	0	10	0	0	0	0	0	0	0	0	0	0	0	0	5	0	2	1	0	0	0	1	0	0	0	0	|	d	=	4		FN	81
0	0	0	0	12	0	0	0	0	0	0	0	0	3	0	0	0	0	0	0	0	0	0	0	0	0	0	1	|	e	=	5
0	0	1	0	0	76	0	0	0	0	0	4	0	0	0	1	0	0	0	0	0	0	0	0	0	0	0	0	|	f	=	6
0	0	1	0	0	0	24	0	0	0	0	1	0	0	0	0	0	0	0	0	6	0	0	0	0	0	1	0	|	g	=	7
0	0	0	0	0	0	0	31	0	0	0	0	0	0	0	0	0	0	1	1	0	0	0	2	0	0	0	0	|	h	=	8
0	0	2	0	0	0	1	0	5	0	0	9	0	0	0	0	0	0	0	0	0	0	0	0	0	0	0	0	|	i	=	9
0	0	0	0	0	0	0	0	0	23	0	0	0	0	0	0	0	0	0	0	0	0	0	0	3	0	0	0	|	j	=	10
1	0	0	0	1	0	0	0	0	0	57	0	0	0	0	0	0	0	0	0	0	0	0	0	1	0	0	0	|	k	=	11
0	2	0	0	0	4	7	0	8	0	0	37	0	0	0	1	0	0	0	0	2	0	0	0	0	0	0	0	|	l	=	12
0	0	0	0	0	0	0	0	0	0	0	0	26	0	0	0	0	1	1	3	0	0	0	0	0	0	0	0	|	m	=	13
1	0	0	0	3	0	0	0	0	0	0	0	0	6	0	0	0	0	0	0	0	0	0	0	0	0	0	0	|	n	=	14
0	0	0	1	0	0	0	0	0	0	0	0	0	0	61	0	2	0	0	0	0	0	1	0	0	0	0	0	|	o	=	15
0	2	0	0	0	0	0	0	0	0	0	1	0	0	0	57	0	0	0	0	0	0	0	0	0	0	0	0	|	p	=	16
0	0	0	0	0	0	0	0	0	0	0	0	0	0	0	0	41	0	1	0	0	0	0	0	0	0	0	0	|	q	=	17
0	0	0	0	0	0	0	0	0	0	0	0	0	0	0	0	0	34	0	0	0	0	0	0	0	0	0	0	|	r	=	18
0	0	0	0	0	0	0	0	0	0	0	0	4	0	0	0	3	0	46	1	0	0	0	1	0	0	0	0	|	s	=	19
0	0	0	2	0	0	0	2	0	0	0	0	4	0	0	0	0	0	2	52	0	0	0	0	0	0	0	0	|	t	=	20
0	1	0	0	0	3	3	0	1	0	0	3	0	0	0	0	0	0	0	0	19	0	0	0	0	0	0	0	|	u	=	21
0	0	0	0	0	0	0	0	0	0	0	0	0	0	0	0	0	0	0	0	0	34	0	0	0	0	0	0	|	v	=	22
0	0	0	0	0	0	0	0	0	0	0	0	0	0	0	0	0	0	0	0	0	0	23	0	0	0	0	0	|	w	=	23
0	0	0	0	0	0	0	0	0	0	0	0	0	0	0	0	0	0	0	0	0	0	0	17	0	0	0	0	|	x	=	24
0	0	0	0	0	0	0	0	0	0	6	0	0	0	0	0	0	0	0	0	0	0	0	0	25	0	0	1	|	y	=	25
0	0	0	0	0	0	0	0	0	0	0	0	1	0	0	0	0	0	0	0	0	0	0	0	0	59	0	0	|	z	=	26
0	0	0	0	0	0	1	0	0	0	0	1	0	0	0	0	0	0	0	0	0	0	0	0	0	0	11	0	|	aa	=	27
0	0	0	0	0	0	0	0	0	0	0	0	0	0	0	0	0	0	0	0	0	0	0	0	8	0	0	15	|	ab	=	28
LMT algorithm for MM
a	b	c	d	e	f	g	h	i	j	k	l	m	n	o	p	q	r	s	t	u	v	w	x	y	z	aa	ab	<--	classified	as
20	0	0	0	0	0	0	0	0	0	1	0	0	0	0	0	0	0	0	0	0	0	0	0	0	0	0	0	|	a	=	1		TP	915
0	11	0	0	0	2	0	0	0	0	0	0	0	0	0	3	0	0	0	0	0	0	0	0	0	0	0	0	|	b	=	2		FP	41
0	0	16	0	0	1	0	0	0	0	0	2	0	0	0	0	0	0	0	0	0	0	0	0	0	0	0	0	|	c	=	3		TN	884
0	0	0	18	0	0	0	0	0	0	0	0	1	0	0	0	0	0	0	0	0	0	0	0	0	0	0	0	|	d	=	4		FN	40
0	0	0	0	16	0	0	0	0	0	0	0	0	0	0	0	0	0	0	0	0	0	0	0	0	0	0	0	|	e	=	5
0	0	1	0	0	78	0	0	0	0	1	1	0	0	0	0	0	1	0	0	0	0	0	0	0	0	0	0	|	f	=	6
0	0	0	0	0	0	31	0	0	0	0	0	0	0	0	0	0	0	0	0	2	0	0	0	0	0	0	0	|	g	=	7
0	0	0	0	0	0	0	32	0	0	0	0	0	0	0	0	0	0	0	2	0	0	0	1	0	0	0	0	|	h	=	8
0	0	0	0	0	0	1	0	5	0	0	11	0	0	0	0	0	0	0	0	0	0	0	0	0	0	0	0	|	i	=	9
0	0	0	0	0	0	0	0	0	25	0	0	0	0	0	0	0	0	0	0	0	0	0	0	1	0	0	0	|	j	=	10
0	0	0	0	1	0	0	0	0	0	56	0	0	0	0	0	0	0	0	0	1	0	0	0	2	0	0	0	|	k	=	11
0	0	1	0	0	3	3	0	2	0	0	49	0	0	0	1	0	0	0	0	2	0	0	0	0	0	0	0	|	l	=	12
0	0	0	0	0	0	0	0	0	0	0	0	29	0	0	0	0	0	0	2	0	0	0	0	0	0	0	0	|	m	=	13
0	0	0	0	4	0	0	0	0	0	0	0	0	6	0	0	0	0	0	0	0	0	0	0	0	0	0	0	|	n	=	14
0	0	0	0	0	0	0	0	0	0	0	0	0	0	65	0	0	0	0	0	0	0	0	0	0	0	0	0	|	o	=	15
0	2	0	0	0	0	1	0	0	0	0	0	0	0	0	57	0	0	0	0	0	0	0	0	0	0	0	0	|	p	=	16
0	0	0	1	0	0	0	0	0	0	0	0	0	0	0	0	41	0	0	0	0	0	0	0	0	0	0	0	|	q	=	17
0	0	0	0	0	0	0	0	0	0	0	0	1	0	0	0	0	33	0	0	0	0	0	0	0	0	0	0	|	r	=	18
0	0	0	1	0	0	0	0	0	0	0	0	0	0	1	0	1	0	51	1	0	0	0	0	0	0	0	0	|	s	=	19
0	0	0	0	0	0	0	0	0	0	0	0	0	0	0	0	0	1	1	60	0	0	0	0	0	0	0	0	|	t	=	20
0	0	0	0	0	1	1	0	0	0	0	0	0	0	0	0	0	0	0	0	28	0	0	0	0	0	0	0	|	u	=	21
0	0	0	0	0	0	0	0	0	0	0	0	0	0	0	0	0	0	0	0	0	34	0	0	0	0	0	0	|	v	=	22
0	0	0	0	0	0	0	0	0	0	0	0	0	0	0	0	0	0	0	0	0	0	23	0	0	0	0	0	|	w	=	23
0	0	0	0	0	0	0	2	0	0	0	0	0	0	0	0	0	0	0	0	0	0	0	15	0	0	0	0	|	x	=	24
0	0	1	0	0	0	0	0	0	1	4	0	0	0	0	0	0	0	0	0	0	0	0	0	24	0	0	2	|	y	=	25
0	0	0	0	0	0	0	0	0	0	0	0	0	0	0	0	0	0	0	0	0	0	0	0	0	60	0	0	|	z	=	26
0	0	0	0	0	0	0	0	0	0	0	0	0	0	0	0	0	0	0	0	0	0	0	0	0	0	13	0	|	aa	=	27
1	0	0	0	0	0	0	0	0	0	2	0	0	0	0	0	0	0	0	0	0	0	0	0	1	0	0	19	|	ab	=	28
Majority Voting for MM
a	b	c	d	e	f	g	h	i	j	k	l	m	n	o	p	q	r	s	t	u	v	w	x	y	z	aa	ab	<--	classified	as
18	0	0	0	0	0	0	0	0	0	2	0	0	1	0	0	0	0	0	0	0	0	0	0	0	0	0	0	|	a	=	1		TP	887
0	8	0	0	0	1	0	0	0	0	0	0	0	0	0	7	0	0	0	0	0	0	0	0	0	0	0	0	|	b	=	2		FP	61
0	0	16	0	0	0	0	0	0	0	0	3	0	0	0	0	0	0	0	0	0	0	0	0	0	0	0	0	|	c	=	3		TN	857
0	0	0	13	0	0	0	0	0	0	0	0	0	0	1	0	2	0	3	0	0	0	0	0	0	0	0	0	|	d	=	4		FN	48
0	0	0	0	12	0	0	0	0	0	0	0	0	4	0	0	0	0	0	0	0	0	0	0	0	0	0	0	|	e	=	5
0	0	0	0	0	80	0	0	0	0	0	1	0	0	0	0	0	1	0	0	0	0	0	0	0	0	0	0	|	f	=	6
0	0	0	0	0	0	29	0	1	0	0	0	0	0	0	0	0	0	0	0	3	0	0	0	0	0	0	0	|	g	=	7
0	0	0	0	0	0	0	33	0	0	0	0	0	0	0	0	0	0	0	0	1	0	0	1	0	0	0	0	|	h	=	8
0	0	0	0	0	0	1	0	5	0	0	10	0	0	0	0	0	0	0	0	1	0	0	0	0	0	0	0	|	i	=	9
0	0	0	0	0	0	0	0	0	24	0	0	0	0	0	0	0	0	0	0	0	0	0	0	2	0	0	0	|	j	=	10
0	0	0	0	1	0	0	0	0	0	58	0	0	0	0	0	0	0	0	0	0	0	0	0	1	0	0	0	|	k	=	11
0	0	0	0	0	3	5	0	2	0	0	49	0	0	0	2	0	0	0	0	0	0	0	0	0	0	0	0	|	l	=	12
0	0	0	0	0	0	0	0	0	0	0	0	28	0	0	0	0	0	0	3	0	0	0	0	0	0	0	0	|	m	=	13
0	0	0	0	5	0	0	0	0	0	0	0	0	5	0	0	0	0	0	0	0	0	0	0	0	0	0	0	|	n	=	14
0	0	0	1	0	0	0	0	0	0	0	0	0	0	61	0	1	0	1	0	0	0	1	0	0	0	0	0	|	o	=	15
0	3	0	0	0	0	0	0	0	0	0	0	0	0	0	57	0	0	0	0	0	0	0	0	0	0	0	0	|	p	=	16
0	0	0	0	0	0	0	0	0	0	0	0	0	0	0	0	41	0	1	0	0	0	0	0	0	0	0	0	|	q	=	17
0	0	0	0	0	0	0	0	0	0	0	0	0	0	0	0	0	34	0	0	0	0	0	0	0	0	0	0	|	r	=	18
0	0	0	0	0	0	0	0	0	0	0	0	1	0	1	0	2	0	47	1	0	2	0	1	0	0	0	0	|	s	=	19
0	0	0	0	0	0	0	2	0	0	0	0	2	0	0	0	0	0	1	57	0	0	0	0	0	0	0	0	|	t	=	20
0	1	0	0	0	2	3	0	0	0	0	1	0	0	0	0	0	0	0	0	23	0	0	0	0	0	0	0	|	u	=	21
0	0	0	0	0	0	0	0	0	0	0	0	0	0	0	0	0	0	0	0	0	34	0	0	0	0	0	0	|	v	=	22
0	0	0	0	0	0	0	0	0	0	0	0	0	0	0	0	0	0	0	0	0	0	23	0	0	0	0	0	|	w	=	23
0	0	0	0	0	0	0	1	0	0	0	0	0	0	0	0	0	0	0	0	0	0	0	16	0	0	0	0	|	x	=	24
0	0	0	0	0	0	0	0	0	1	4	0	0	0	0	0	0	0	0	0	0	0	0	0	25	0	0	2	|	y	=	25
0	0	0	0	0	0	0	0	0	0	0	0	0	0	0	0	0	0	0	1	0	0	0	0	0	59	0	0	|	z	=	26
0	0	0	0	0	0	0	0	0	0	0	0	0	0	0	0	0	0	0	0	0	0	0	0	0	0	13	0	|	aa	=	27
0	0	0	0	0	0	1	0	0	0	0	0	0	0	0	0	0	0	0	0	0	0	0	0	3	0	0	19	|	ab	=	28
